# Supplementary material for: Revisiting symbolic addition: a step-by-step introduction to manual direct methods
Source: Acta Crystallogr E Crystallogr Commun. 2026 Apr 10;82(Pt 5):534–43. doi: 10.1107/S2056989026003300 (PMC13148211; doi:10.1107/S2056989026003300)
Supplement: Supplementary file 7 [file e-82-00534-sup8.zip]

Archive with 403 entries (392 files):
- oi2035_SupportingMaterial/
- oi2035_SupportingMaterial/.DS_Store
- __MACOSX/oi2035_SupportingMaterial/._.DS_Store
- oi2035_SupportingMaterial/Example2/
- oi2035_SupportingMaterial/Example3/
- oi2035_SupportingMaterial/Example1/
- oi2035_SupportingMaterial/Example2/Sigma2 List Example 2.txt
- __MACOSX/oi2035_SupportingMaterial/Example2/._Sigma2 List Example 2.txt
- oi2035_SupportingMaterial/Example2/Example2 DISI Kernel calc/
- oi2035_SupportingMaterial/Example2/.DS_Store
- __MACOSX/oi2035_SupportingMaterial/Example2/._.DS_Store
- oi2035_SupportingMaterial/Example2/AppendixB.pdf
- __MACOSX/oi2035_SupportingMaterial/Example2/._AppendixB.pdf
- oi2035_SupportingMaterial/Example2/Example2_Fou_maps.pptx
- __MACOSX/oi2035_SupportingMaterial/Example2/._Example2_Fou_maps.pptx
- oi2035_SupportingMaterial/Example2/Example2_Fou_maps.pdf
- __MACOSX/oi2035_SupportingMaterial/Example2/._Example2_Fou_maps.pdf
- oi2035_SupportingMaterial/Example2/Example2_Fou_maps.jpg
- __MACOSX/oi2035_SupportingMaterial/Example2/._Example2_Fou_maps.jpg
- oi2035_SupportingMaterial/Example2/Example2.cif
- __MACOSX/oi2035_SupportingMaterial/Example2/._Example2.cif
- oi2035_SupportingMaterial/Example2/Example2 FOU Maps/
- oi2035_SupportingMaterial/Example3/Example3 DISI-Kernel/
- oi2035_SupportingMaterial/Example3/Sigma2 list Example 3.txt
- __MACOSX/oi2035_SupportingMaterial/Example3/._Sigma2 list Example 3.txt
- oi2035_SupportingMaterial/Example3/.DS_Store
- __MACOSX/oi2035_SupportingMaterial/Example3/._.DS_Store
- oi2035_SupportingMaterial/Example3/Example3_Fou_maps2.jpg
- __MACOSX/oi2035_SupportingMaterial/Example3/._Example3_Fou_maps2.jpg
- oi2035_SupportingMaterial/Example3/Example3_Fou_maps1.jpg
- __MACOSX/oi2035_SupportingMaterial/Example3/._Example3_Fou_maps1.jpg
- oi2035_SupportingMaterial/Example3/AppendixC.pdf
- __MACOSX/oi2035_SupportingMaterial/Example3/._AppendixC.pdf
- oi2035_SupportingMaterial/Example3/Example3_Fou_maps.pptx
- __MACOSX/oi2035_SupportingMaterial/Example3/._Example3_Fou_maps.pptx
- oi2035_SupportingMaterial/Example3/Example3 Model/
- oi2035_SupportingMaterial/Example3/Example3.cif
- __MACOSX/oi2035_SupportingMaterial/Example3/._Example3.cif
- oi2035_SupportingMaterial/Example3/Example3_Fou_maps.pdf
- __MACOSX/oi2035_SupportingMaterial/Example3/._Example3_Fou_maps.pdf
- oi2035_SupportingMaterial/Example3/Example3 FOU Maps/
- oi2035_SupportingMaterial/Example1/Example1_Fou_maps.pdf
- __MACOSX/oi2035_SupportingMaterial/Example1/._Example1_Fou_maps.pdf
- oi2035_SupportingMaterial/Example1/Example1_Fou_maps.jpg
- __MACOSX/oi2035_SupportingMaterial/Example1/._Example1_Fou_maps.jpg
- oi2035_SupportingMaterial/Example1/Example1 DISI Kernel-calc/
- oi2035_SupportingMaterial/Example1/.DS_Store
- __MACOSX/oi2035_SupportingMaterial/Example1/._.DS_Store
- oi2035_SupportingMaterial/Example1/AppendixA.pdf
- __MACOSX/oi2035_SupportingMaterial/Example1/._AppendixA.pdf
- oi2035_SupportingMaterial/Example1/Example1 FOU Maps/
- oi2035_SupportingMaterial/Example1/Sigma2 List Example1.txt
- __MACOSX/oi2035_SupportingMaterial/Example1/._Sigma2 List Example1.txt
- oi2035_SupportingMaterial/Example1/Example1_Fou_maps.pptx
- __MACOSX/oi2035_SupportingMaterial/Example1/._Example1_Fou_maps.pptx
- oi2035_SupportingMaterial/Example1/Example1.cif
- __MACOSX/oi2035_SupportingMaterial/Example1/._Example1.cif
- oi2035_SupportingMaterial/Example2/Example2 DISI Kernel calc/Model-2_FOU.txt
- oi2035_SupportingMaterial/Example2/Example2 DISI Kernel calc/Model-2_FOU Fourier-Map_N60_RGB_1024pix.jpg
- oi2035_SupportingMaterial/Example2/Example2 DISI Kernel calc/.DS_Store
- __MACOSX/oi2035_SupportingMaterial/Example2/Example2 DISI Kernel calc/._.DS_Store
- oi2035_SupportingMaterial/Example2/Example2 DISI Kernel calc/Model-2_EFOU Fourier-Map_N24_RGB_1024pix.jpg
- oi2035_SupportingMaterial/Example2/Example2 DISI Kernel calc/Model-2_CIF.png
- __MACOSX/oi2035_SupportingMaterial/Example2/Example2 DISI Kernel calc/._Model-2_CIF.png
- oi2035_SupportingMaterial/Example2/Example2 DISI Kernel calc/Model-2_SF-Phase(HK)-Table.jpg
- oi2035_SupportingMaterial/Example2/Example2 DISI Kernel calc/Model-2_DIFPAT_CC=336A╠èΓïàPix_Plotsize1024Pix.jpg
- __MACOSX/oi2035_SupportingMaterial/Example2/Example2 DISI Kernel calc/._Model-2_DIFPAT_CC=336A╠èΓïàPix_Plotsize1024Pix.jpg
- oi2035_SupportingMaterial/Example2/Example2 DISI Kernel calc/Model-2_CIF.vesta
- __MACOSX/oi2035_SupportingMaterial/Example2/Example2 DISI Kernel calc/._Model-2_CIF.vesta
- oi2035_SupportingMaterial/Example2/Example2 DISI Kernel calc/Model-2_DIFPAT.txt
- __MACOSX/oi2035_SupportingMaterial/Example2/Example2 DISI Kernel calc/._Model-2_DIFPAT.txt
- oi2035_SupportingMaterial/Example2/Example2 DISI Kernel calc/Model2_CrystalData.txt
- __MACOSX/oi2035_SupportingMaterial/Example2/Example2 DISI Kernel calc/._Model2_CrystalData.txt
- oi2035_SupportingMaterial/Example2/Example2 DISI Kernel calc/Model-2_E(HK)-Table.jpg
- oi2035_SupportingMaterial/Example2/Example2 DISI Kernel calc/Model-2_CIF.cif
- __MACOSX/oi2035_SupportingMaterial/Example2/Example2 DISI Kernel calc/._Model-2_CIF.cif
- oi2035_SupportingMaterial/Example2/Example2 DISI Kernel calc/Model-2_EFOU.txt
- oi2035_SupportingMaterial/Example2/Example2 DISI Kernel calc/Model-2_F(HK)-Table.jpg
- oi2035_SupportingMaterial/Example2/Example2 DISI Kernel calc/Model-2_PATT.txt
- __MACOSX/oi2035_SupportingMaterial/Example2/Example2 DISI Kernel calc/._Model-2_PATT.txt
- oi2035_SupportingMaterial/Example2/Example2 DISI Kernel calc/Model-2_log.txt
- __MACOSX/oi2035_SupportingMaterial/Example2/Example2 DISI Kernel calc/._Model-2_log.txt
- oi2035_SupportingMaterial/Example2/Example2 DISI Kernel calc/Model-2_TRIPLETS.txt
- __MACOSX/oi2035_SupportingMaterial/Example2/Example2 DISI Kernel calc/._Model-2_TRIPLETS.txt
- oi2035_SupportingMaterial/Example2/Example2 FOU Maps/Solution4 A=0 B=0 F=180 Fourier-Map_N22_32bit_gray_1024pix.tif
- oi2035_SupportingMaterial/Example2/Example2 FOU Maps/Solution2 A=180 B=0 F=0 Fourier-Map_N22_32bit_gray_1024pix_ramp.jpg
- oi2035_SupportingMaterial/Example2/Example2 FOU Maps/Frame_Solution2 A=180 B=0 F=0 Fourier-Map_N22_32bit_gray_1024pix_LUT3.jpg
- __MACOSX/oi2035_SupportingMaterial/Example2/Example2 FOU Maps/._Frame_Solution2 A=180 B=0 F=0 Fourier-Map_N22_32bit_gray_1024pix_LUT3.jpg
- oi2035_SupportingMaterial/Example2/Example2 FOU Maps/Solution5 A=0 B=180 F=180 Fourier-Map_N22_32bit_gray_1024pix_ramp.jpg
- oi2035_SupportingMaterial/Example2/Example2 FOU Maps/Solution1 A=0 B=0 F=0 Fourier-Map_N22_32bit_gray_1024pix.tif
- oi2035_SupportingMaterial/Example2/Example2 FOU Maps/Solution4 A=0 B=0 F=180 Fourier-Map_N22_32bit_gray_1024pix_LUT3.jpg
- oi2035_SupportingMaterial/Example2/Example2 FOU Maps/E_Phasen_calc_model_example2.txt
- __MACOSX/oi2035_SupportingMaterial/Example2/Example2 FOU Maps/._E_Phasen_calc_model_example2.txt
- oi2035_SupportingMaterial/Example2/Example2 FOU Maps/Solution8 A=180 B=180 F=180 Fourier-Map_N22_32bit_gray_1024pix_ramp.jpg
- oi2035_SupportingMaterial/Example2/Example2 FOU Maps/.DS_Store
- __MACOSX/oi2035_SupportingMaterial/Example2/Example2 FOU Maps/._.DS_Store
- oi2035_SupportingMaterial/Example2/Example2 FOU Maps/Frame_Solution8 A=180 B=180 F=180 Fourier-Map_N22_32bit_gray_1024pix_LUT3.jpg
- __MACOSX/oi2035_SupportingMaterial/Example2/Example2 FOU Maps/._Frame_Solution8 A=180 B=180 F=180 Fourier-Map_N22_32bit_gray_1024pix_LUT3.jpg
- oi2035_SupportingMaterial/Example2/Example2 FOU Maps/Solution8 A=180 B=180 F=180.txt
- __MACOSX/oi2035_SupportingMaterial/Example2/Example2 FOU Maps/._Solution8 A=180 B=180 F=180.txt
- oi2035_SupportingMaterial/Example2/Example2 FOU Maps/Solution3 A=0 B=180 F=0 Fourier-Map_N22_32bit_gray_1024pix_LUT3.jpg
- oi2035_SupportingMaterial/Example2/Example2 FOU Maps/Solutions_Template.txt
- __MACOSX/oi2035_SupportingMaterial/Example2/Example2 FOU Maps/._Solutions_Template.txt
- oi2035_SupportingMaterial/Example2/Example2 FOU Maps/Solution6 A=180 B=0 F=180 Fourier-Map_N22_32bit_gray_1024pix.tif
- oi2035_SupportingMaterial/Example2/Example2 FOU Maps/Solution3 A=0 B=180 F=0 Fourier-Map_N22_32bit_gray_1024pix.tif
- oi2035_SupportingMaterial/Example2/Example2 FOU Maps/Solution2 A=180 B=0 F=0 Fourier-Map_N22_32bit_gray_1024pix.tif
- oi2035_SupportingMaterial/Example2/Example2 FOU Maps/Solution6 A=180 B=0 F=180 Fourier-Map_N22_32bit_gray_1024pix_ramp.jpg
- oi2035_SupportingMaterial/Example2/Example2 FOU Maps/Solution7 A=180 B=180 F=0 Fourier-Map_N22_32bit_gray_1024pix_LUT3.jpg
- oi2035_SupportingMaterial/Example2/Example2 FOU Maps/Solution1 A=0 B=0 F=0.txt
- __MACOSX/oi2035_SupportingMaterial/Example2/Example2 FOU Maps/._Solution1 A=0 B=0 F=0.txt
- oi2035_SupportingMaterial/Example2/Example2 FOU Maps/Frame_Solution7 A=180 B=180 F=0 Fourier-Map_N22_32bit_gray_1024pix_LUT3.jpg
- __MACOSX/oi2035_SupportingMaterial/Example2/Example2 FOU Maps/._Frame_Solution7 A=180 B=180 F=0 Fourier-Map_N22_32bit_gray_1024pix_LUT3.jpg
- oi2035_SupportingMaterial/Example2/Example2 FOU Maps/Solution5 A=0 B=180 F=180.txt
- __MACOSX/oi2035_SupportingMaterial/Example2/Example2 FOU Maps/._Solution5 A=0 B=180 F=180.txt
- oi2035_SupportingMaterial/Example2/Example2 FOU Maps/Solution1 A=0 B=0 F=0 Fourier-Map_N22_32bit_gray_1024pix_LUT1.jpg
- oi2035_SupportingMaterial/Example2/Example2 FOU Maps/Solution1 A=0 B=0 F=0 Fourier-Map_N22_32bit_gray_1024pix_ramp.jpg
- oi2035_SupportingMaterial/Example2/Example2 FOU Maps/Solution8 A=180 B=180 F=180 Fourier-Map_N22_32bit_gray_1024pix.tif
- __MACOSX/oi2035_SupportingMaterial/Example2/Example2 FOU Maps/._Solution8 A=180 B=180 F=180 Fourier-Map_N22_32bit_gray_1024pix.tif
- oi2035_SupportingMaterial/Example2/Example2 FOU Maps/Solution6 A=180 B=0 F=180 Fourier-Map_N22_32bit_gray_1024pix_LUT3.jpg
- oi2035_SupportingMaterial/Example2/Example2 FOU Maps/Solution7 A=180 B=180 F=0 Fourier-Map_N22_32bit_gray_1024pix_ramp.jpg
- oi2035_SupportingMaterial/Example2/Example2 FOU Maps/Frame_Solution6 A=180 B=0 F=180 Fourier-Map_N22_32bit_gray_1024pix_LUT3.jpg
- __MACOSX/oi2035_SupportingMaterial/Example2/Example2 FOU Maps/._Frame_Solution6 A=180 B=0 F=180 Fourier-Map_N22_32bit_gray_1024pix_LUT3.jpg
- oi2035_SupportingMaterial/Example2/Example2 FOU Maps/Solution3 A=0 B=180 F=0.txt
- __MACOSX/oi2035_SupportingMaterial/Example2/Example2 FOU Maps/._Solution3 A=0 B=180 F=0.txt
- oi2035_SupportingMaterial/Example2/Example2 FOU Maps/Solution7 A=180 B=180 F=0 Fourier-Map_N22_32bit_gray_1024pix.tif
- oi2035_SupportingMaterial/Example2/Example2 FOU Maps/Solution2 A=180 B=0 F=0.txt
- __MACOSX/oi2035_SupportingMaterial/Example2/Example2 FOU Maps/._Solution2 A=180 B=0 F=0.txt
- oi2035_SupportingMaterial/Example2/Example2 FOU Maps/Solution5 A=0 B=180 F=180 Fourier-Map_N22_32bit_gray_1024pix.tif
- oi2035_SupportingMaterial/Example2/Example2 FOU Maps/Frame_Solution1 A=0 B=0 F=0 Fourier-Map_N22_32bit_gray_1024pix_LUT1.jpg
- __MACOSX/oi2035_SupportingMaterial/Example2/Example2 FOU Maps/._Frame_Solution1 A=0 B=0 F=0 Fourier-Map_N22_32bit_gray_1024pix_LUT1.jpg
- oi2035_SupportingMaterial/Example2/Example2 FOU Maps/Solution8 A=180 B=180 F=180 Fourier-Map_N22_32bit_gray_1024pix_LUT3.jpg
- oi2035_SupportingMaterial/Example2/Example2 FOU Maps/PhaseTables8Solutions.xlsx
- __MACOSX/oi2035_SupportingMaterial/Example2/Example2 FOU Maps/._PhaseTables8Solutions.xlsx
- oi2035_SupportingMaterial/Example2/Example2 FOU Maps/Frame_Solution3 A=0 B=180 F=0 Fourier-Map_N22_32bit_gray_1024pix_LUT3.jpg
- __MACOSX/oi2035_SupportingMaterial/Example2/Example2 FOU Maps/._Frame_Solution3 A=0 B=180 F=0 Fourier-Map_N22_32bit_gray_1024pix_LUT3.jpg
- oi2035_SupportingMaterial/Example2/Example2 FOU Maps/Solution6 A=180 B=0 F=180.txt
- __MACOSX/oi2035_SupportingMaterial/Example2/Example2 FOU Maps/._Solution6 A=180 B=0 F=180.txt
- oi2035_SupportingMaterial/Example2/Example2 FOU Maps/Solution4 A=0 B=0 F=180.txt
- __MACOSX/oi2035_SupportingMaterial/Example2/Example2 FOU Maps/._Solution4 A=0 B=0 F=180.txt
- oi2035_SupportingMaterial/Example2/Example2 FOU Maps/Solution3 A=0 B=180 F=0 Fourier-Map_N22_32bit_gray_1024pix_ramp.jpg
- oi2035_SupportingMaterial/Example2/Example2 FOU Maps/Solution8 check A=180 B=180 F=180.txt
- __MACOSX/oi2035_SupportingMaterial/Example2/Example2 FOU Maps/._Solution8 check A=180 B=180 F=180.txt
- oi2035_SupportingMaterial/Example2/Example2 FOU Maps/Solution2 A=180 B=0 F=0 Fourier-Map_N22_32bit_gray_1024pix_LUT3.jpg
- oi2035_SupportingMaterial/Example2/Example2 FOU Maps/Frame_Solution5 A=0 B=180 F=180 Fourier-Map_N22_32bit_gray_1024pix_LUT3.jpg
- __MACOSX/oi2035_SupportingMaterial/Example2/Example2 FOU Maps/._Frame_Solution5 A=0 B=180 F=180 Fourier-Map_N22_32bit_gray_1024pix_LUT3.jpg
- oi2035_SupportingMaterial/Example2/Example2 FOU Maps/Solution5 A=0 B=180 F=180 Fourier-Map_N22_32bit_gray_1024pix_LUT3.jpg
- oi2035_SupportingMaterial/Example2/Example2 FOU Maps/Solution7 A=180 B=180 F=0.txt
- __MACOSX/oi2035_SupportingMaterial/Example2/Example2 FOU Maps/._Solution7 A=180 B=180 F=0.txt
- oi2035_SupportingMaterial/Example2/Example2 FOU Maps/Frame_Solution4 A=0 B=0 F=180 Fourier-Map_N22_32bit_gray_1024pix_LUT3.jpg
- __MACOSX/oi2035_SupportingMaterial/Example2/Example2 FOU Maps/._Frame_Solution4 A=0 B=0 F=180 Fourier-Map_N22_32bit_gray_1024pix_LUT3.jpg
- oi2035_SupportingMaterial/Example2/Example2 FOU Maps/Solution4 A=0 B=0 F=180 Fourier-Map_N22_32bit_gray_1024pix_ramp.jpg
- oi2035_SupportingMaterial/Example3/Example3 DISI-Kernel/Hexamethylbenzene-HMBENZ04_DIFPAT_CC=324A╠èΓïàPix_Plotsize1024Pix.jpg
- __MACOSX/oi2035_SupportingMaterial/Example3/Example3 DISI-Kernel/._Hexamethylbenzene-HMBENZ04_DIFPAT_CC=324A╠èΓïàPix_Plotsize1024Pix.jpg
- oi2035_SupportingMaterial/Example3/Example3 DISI-Kernel/1_SymbAddPhasing.jpg
- __MACOSX/oi2035_SupportingMaterial/Example3/Example3 DISI-Kernel/._1_SymbAddPhasing.jpg
- oi2035_SupportingMaterial/Example3/Example3 DISI-Kernel/Hexamethylbenzene-HMBENZ04_F(HK)-Table.jpg
- oi2035_SupportingMaterial/Example3/Example3 DISI-Kernel/.DS_Store
- __MACOSX/oi2035_SupportingMaterial/Example3/Example3 DISI-Kernel/._.DS_Store
- oi2035_SupportingMaterial/Example3/Example3 DISI-Kernel/Hexamethylbenzene-HMBENZ04_E(HK)-Table.jpg
- oi2035_SupportingMaterial/Example3/Example3 DISI-Kernel/Hexamethylbenzene-HMBENZ04_CIF model.png
- __MACOSX/oi2035_SupportingMaterial/Example3/Example3 DISI-Kernel/._Hexamethylbenzene-HMBENZ04_CIF model.png
- oi2035_SupportingMaterial/Example3/Example3 DISI-Kernel/Hexamethylbenzene-HMBENZ04_CIF model.vesta
- __MACOSX/oi2035_SupportingMaterial/Example3/Example3 DISI-Kernel/._Hexamethylbenzene-HMBENZ04_CIF model.vesta
- oi2035_SupportingMaterial/Example3/Example3 DISI-Kernel/Hexamethylbenzene-HMBENZ04_CIF.vesta
- __MACOSX/oi2035_SupportingMaterial/Example3/Example3 DISI-Kernel/._Hexamethylbenzene-HMBENZ04_CIF.vesta
- oi2035_SupportingMaterial/Example3/Example3 DISI-Kernel/1_SymbAddPhasing.txt
- __MACOSX/oi2035_SupportingMaterial/Example3/Example3 DISI-Kernel/._1_SymbAddPhasing.txt
- oi2035_SupportingMaterial/Example3/Example3 DISI-Kernel/Hexamethylbenzene-HMBENZ04_FOU.txt
- __MACOSX/oi2035_SupportingMaterial/Example3/Example3 DISI-Kernel/._Hexamethylbenzene-HMBENZ04_FOU.txt
- oi2035_SupportingMaterial/Example3/Example3 DISI-Kernel/Hexamethylbenzene_HMBENZ04_StructureData_CCDC138870.txt
- __MACOSX/oi2035_SupportingMaterial/Example3/Example3 DISI-Kernel/._Hexamethylbenzene_HMBENZ04_StructureData_CCDC138870.txt
- oi2035_SupportingMaterial/Example3/Example3 DISI-Kernel/Hexamethylbenzene-HMBENZ04_CIF.cif
- __MACOSX/oi2035_SupportingMaterial/Example3/Example3 DISI-Kernel/._Hexamethylbenzene-HMBENZ04_CIF.cif
- oi2035_SupportingMaterial/Example3/Example3 DISI-Kernel/Hexamethylbenzene-HMBENZ04_CIF unit cell.vesta
- __MACOSX/oi2035_SupportingMaterial/Example3/Example3 DISI-Kernel/._Hexamethylbenzene-HMBENZ04_CIF unit cell.vesta
- oi2035_SupportingMaterial/Example3/Example3 DISI-Kernel/Hexamethylbenzene-HMBENZ04_PATT.txt
- oi2035_SupportingMaterial/Example3/Example3 DISI-Kernel/E(hk)_frequency_in_triplets.txt
- __MACOSX/oi2035_SupportingMaterial/Example3/Example3 DISI-Kernel/._E(hk)_frequency_in_triplets.txt
- oi2035_SupportingMaterial/Example3/Example3 DISI-Kernel/Hexamethylbenzene-HMBENZ04_EFOU.txt
- oi2035_SupportingMaterial/Example3/Example3 DISI-Kernel/Hexamethylbenzene-HMBENZ04_log.txt
- __MACOSX/oi2035_SupportingMaterial/Example3/Example3 DISI-Kernel/._Hexamethylbenzene-HMBENZ04_log.txt
- oi2035_SupportingMaterial/Example3/Example3 DISI-Kernel/Hexamethylbenzene-HMBENZ04_TRIPLETS.txt
- __MACOSX/oi2035_SupportingMaterial/Example3/Example3 DISI-Kernel/._Hexamethylbenzene-HMBENZ04_TRIPLETS.txt
- oi2035_SupportingMaterial/Example3/Example3 DISI-Kernel/Hexamethylbenzene-HMBENZ04_CIF unit cell.png
- __MACOSX/oi2035_SupportingMaterial/Example3/Example3 DISI-Kernel/._Hexamethylbenzene-HMBENZ04_CIF unit cell.png
- oi2035_SupportingMaterial/Example3/Example3 DISI-Kernel/Hexamethylbenzene-HMBENZ04_DIFPAT.txt
- oi2035_SupportingMaterial/Example3/Example3 DISI-Kernel/Hexamethylbenzene-HMBENZ04_SF-Phase(HK)-Table.jpg
- oi2035_SupportingMaterial/Example3/Example3 Model/Hexamethylbenzene-HMBENZ04_CIF model.png
- __MACOSX/oi2035_SupportingMaterial/Example3/Example3 Model/._Hexamethylbenzene-HMBENZ04_CIF model.png
- oi2035_SupportingMaterial/Example3/Example3 Model/Hexamethylbenzene-HMBENZ04_EFOU Fourier-Map_N82_32bit_gray_1024pix_LUT3_overlay.jpg
- __MACOSX/oi2035_SupportingMaterial/Example3/Example3 Model/._Hexamethylbenzene-HMBENZ04_EFOU Fourier-Map_N82_32bit_gray_1024pix_LUT3_overlay.jpg
- oi2035_SupportingMaterial/Example3/Example3 Model/Hexamethylbenzene-HMBENZ04_CIF model.vesta
- __MACOSX/oi2035_SupportingMaterial/Example3/Example3 Model/._Hexamethylbenzene-HMBENZ04_CIF model.vesta
- oi2035_SupportingMaterial/Example3/Example3 Model/Hexamethylbenzene-HMBENZ04_CIF.vesta
- __MACOSX/oi2035_SupportingMaterial/Example3/Example3 Model/._Hexamethylbenzene-HMBENZ04_CIF.vesta
- oi2035_SupportingMaterial/Example3/Example3 Model/Hexamethylbenzene-HMBENZ04_EFOU Fourier-Map_N82_32bit_gray_1024pix_LUT3.jpg
- __MACOSX/oi2035_SupportingMaterial/Example3/Example3 Model/._Hexamethylbenzene-HMBENZ04_EFOU Fourier-Map_N82_32bit_gray_1024pix_LUT3.jpg
- oi2035_SupportingMaterial/Example3/Example3 Model/Hexamethylbenzene-HMBENZ04_EFOU Fourier-Map_axes_Intrange.jpg
- __MACOSX/oi2035_SupportingMaterial/Example3/Example3 Model/._Hexamethylbenzene-HMBENZ04_EFOU Fourier-Map_axes_Intrange.jpg
- oi2035_SupportingMaterial/Example3/Example3 Model/Hexamethylbenzene-HMBENZ04_EFOU Fourier-Map_N82_32bit_gray_1024pix_LUT3_overlay_clean.jpg
- __MACOSX/oi2035_SupportingMaterial/Example3/Example3 Model/._Hexamethylbenzene-HMBENZ04_EFOU Fourier-Map_N82_32bit_gray_1024pix_LUT3_overlay_clean.jpg
- oi2035_SupportingMaterial/Example3/Example3 Model/Hexamethylbenzene-HMBENZ04_CIF unit cell.vesta
- __MACOSX/oi2035_SupportingMaterial/Example3/Example3 Model/._Hexamethylbenzene-HMBENZ04_CIF unit cell.vesta
- oi2035_SupportingMaterial/Example3/Example3 Model/Hexamethylbenzene-HMBENZ04_EFOU Fourier-Map_axes.jpg
- __MACOSX/oi2035_SupportingMaterial/Example3/Example3 Model/._Hexamethylbenzene-HMBENZ04_EFOU Fourier-Map_axes.jpg
- oi2035_SupportingMaterial/Example3/Example3 Model/Hexamethylbenzene-HMBENZ04_EFOU Fourier-Map_N82_32bit_gray_1024pix_ramp.jpg
- __MACOSX/oi2035_SupportingMaterial/Example3/Example3 Model/._Hexamethylbenzene-HMBENZ04_EFOU Fourier-Map_N82_32bit_gray_1024pix_ramp.jpg
- oi2035_SupportingMaterial/Example3/Example3 Model/Hexamethylbenzene-HMBENZ04_CIF unit cell.png
- __MACOSX/oi2035_SupportingMaterial/Example3/Example3 Model/._Hexamethylbenzene-HMBENZ04_CIF unit cell.png
- oi2035_SupportingMaterial/Example3/Example3 Model/Hexamethylbenzene-HMBENZ04_EFOU Fourier-Map_model.jpg
- __MACOSX/oi2035_SupportingMaterial/Example3/Example3 Model/._Hexamethylbenzene-HMBENZ04_EFOU Fourier-Map_model.jpg
- oi2035_SupportingMaterial/Example3/Example3 FOU Maps/S10 A=180 C=0 D=0 S=180 EFOU.txt
- __MACOSX/oi2035_SupportingMaterial/Example3/Example3 FOU Maps/._S10 A=180 C=0 D=0 S=180 EFOU.txt
- oi2035_SupportingMaterial/Example3/Example3 FOU Maps/S3 A=0 C=0 D=180 S=0 EFOU Fourier-Map_N48_32bit_gray_1024pix_LUT3.jpg
- oi2035_SupportingMaterial/Example3/Example3 FOU Maps/S13 A=180 C=0 D=180 S=180 EFOU Fourier-Map_N48_32bit_gray_1024pix_ramp.jpg
- oi2035_SupportingMaterial/Example3/Example3 FOU Maps/S15 A=180 C=180 D=180 S=0 EFOU.txt
- __MACOSX/oi2035_SupportingMaterial/Example3/Example3 FOU Maps/._S15 A=180 C=180 D=180 S=0 EFOU.txt
- oi2035_SupportingMaterial/Example3/Example3 FOU Maps/S7 A=180 C=180 D=0 S=0 EFOU Fourier-Map_N48_32bit_gray_1024pix_ramp.jpg
- oi2035_SupportingMaterial/Example3/Example3 FOU Maps/S15 A=180 C=180 D=180 S=0 EFOU Fourier-Map_N48_32bit_gray_1024pix_ramp.jpg
- oi2035_SupportingMaterial/Example3/Example3 FOU Maps/S13 A=180 C=0 D=180 S=180 EFOU Fourier-Map_N48_32bit_gray_1024pix.tif
- oi2035_SupportingMaterial/Example3/Example3 FOU Maps/S6 A=0 C=0 D=180 S=180 EFOU Fourier-Map_N48_32bit_gray_1024pix_LUT3.jpg
- oi2035_SupportingMaterial/Example3/Example3 FOU Maps/S4 A=0 C=180 D=0 S=0 EFOU.txt
- __MACOSX/oi2035_SupportingMaterial/Example3/Example3 FOU Maps/._S4 A=0 C=180 D=0 S=0 EFOU.txt
- oi2035_SupportingMaterial/Example3/Example3 FOU Maps/S9 A=0 C=180 D=0 S=180 EFOU Fourier-Map_N48_32bit_gray_1024pix_LUT3.jpg
- oi2035_SupportingMaterial/Example3/Example3 FOU Maps/S16 A=180 C=180 D=180 S=180 EFOU Fourier-Map_N48_32bit_gray_512pix.tif
- oi2035_SupportingMaterial/Example3/Example3 FOU Maps/Frame_S7 A=180 C=180 D=0 S=0 EFOU Fourier-Map_N48_32bit_gray_1024pix_LUT3.jpg
- __MACOSX/oi2035_SupportingMaterial/Example3/Example3 FOU Maps/._Frame_S7 A=180 C=180 D=0 S=0 EFOU Fourier-Map_N48_32bit_gray_1024pix_LUT3.jpg
- oi2035_SupportingMaterial/Example3/Example3 FOU Maps/Frame_S3 A=0 C=0 D=180 S=0 EFOU Fourier-Map_N48_32bit_gray_1024pix_LUT3.jpg
- __MACOSX/oi2035_SupportingMaterial/Example3/Example3 FOU Maps/._Frame_S3 A=0 C=0 D=180 S=0 EFOU Fourier-Map_N48_32bit_gray_1024pix_LUT3.jpg
- oi2035_SupportingMaterial/Example3/Example3 FOU Maps/.DS_Store
- __MACOSX/oi2035_SupportingMaterial/Example3/Example3 FOU Maps/._.DS_Store
- oi2035_SupportingMaterial/Example3/Example3 FOU Maps/Frame_S10 A=180 C=0 D=0 S=180 EFOU Fourier-Map_N48_32bit_gray_1024pix_LUT3.jpg
- __MACOSX/oi2035_SupportingMaterial/Example3/Example3 FOU Maps/._Frame_S10 A=180 C=0 D=0 S=180 EFOU Fourier-Map_N48_32bit_gray_1024pix_LUT3.jpg
- oi2035_SupportingMaterial/Example3/Example3 FOU Maps/S11 A=0 C=180 D=180 S=0 EFOU Fourier-Map_N48_32bit_gray_1024pix_LUT3.jpg
- oi2035_SupportingMaterial/Example3/Example3 FOU Maps/S14 A=180 C=180 D=0 S=180 EFOU Fourier-Map_N48_32bit_gray_1024pix.tif
- oi2035_SupportingMaterial/Example3/Example3 FOU Maps/S15 A=180 C=180 D=180 S=0 EFOU Fourier-Map_N48_32bit_gray_1024pix.tif
- oi2035_SupportingMaterial/Example3/Example3 FOU Maps/S3 A=0 C=0 D=180 S=0 EFOU.txt
- __MACOSX/oi2035_SupportingMaterial/Example3/Example3 FOU Maps/._S3 A=0 C=0 D=180 S=0 EFOU.txt
- oi2035_SupportingMaterial/Example3/Example3 FOU Maps/S3 A=0 C=0 D=180 S=0 EFOU Fourier-Map_N48_32bit_gray_1024pix.tif
- oi2035_SupportingMaterial/Example3/Example3 FOU Maps/S14 A=180 C=180 D=0 S=180 EFOU Fourier-Map_N48_32bit_gray_1024pix_ramp.jpg
- oi2035_SupportingMaterial/Example3/Example3 FOU Maps/S5 A=180 C=0 D=0 S=0 EFOU Fourier-Map_N48_32bit_gray_1024pix_ramp.jpg
- oi2035_SupportingMaterial/Example3/Example3 FOU Maps/Frame_S16 A=180 C=180 D=180 S=180 EFOU Fourier-Map_N48_32bit_gray_1024pix_LUT3.jpg
- __MACOSX/oi2035_SupportingMaterial/Example3/Example3 FOU Maps/._Frame_S16 A=180 C=180 D=180 S=180 EFOU Fourier-Map_N48_32bit_gray_1024pix_LUT3.jpg
- oi2035_SupportingMaterial/Example3/Example3 FOU Maps/S13 A=180 C=0 D=180 S=180 EFOU.txt
- __MACOSX/oi2035_SupportingMaterial/Example3/Example3 FOU Maps/._S13 A=180 C=0 D=180 S=180 EFOU.txt
- oi2035_SupportingMaterial/Example3/Example3 FOU Maps/S5 A=180 C=0 D=0 S=0 EFOU Fourier-Map_N48_32bit_gray_1024pix.tif
- oi2035_SupportingMaterial/Example3/Example3 FOU Maps/unitcell dark FOU Fourier-Map_N1_RGB_1024pix.png
- __MACOSX/oi2035_SupportingMaterial/Example3/Example3 FOU Maps/._unitcell dark FOU Fourier-Map_N1_RGB_1024pix.png
- oi2035_SupportingMaterial/Example3/Example3 FOU Maps/Frame_S11 A=0 C=180 D=180 S=0 EFOU Fourier-Map_N48_32bit_gray_1024pix_LUT3.jpg
- __MACOSX/oi2035_SupportingMaterial/Example3/Example3 FOU Maps/._Frame_S11 A=0 C=180 D=180 S=0 EFOU Fourier-Map_N48_32bit_gray_1024pix_LUT3.jpg
- oi2035_SupportingMaterial/Example3/Example3 FOU Maps/S10 A=180 C=0 D=0 S=180 EFOU Fourier-Map_N48_32bit_gray_1024pix_LUT3.jpg
- oi2035_SupportingMaterial/Example3/Example3 FOU Maps/S11 A=0 C=180 D=180 S=0 EFOU Fourier-Map_N48_32bit_gray_1024pix.tif
- oi2035_SupportingMaterial/Example3/Example3 FOU Maps/S1 A=0 C=0 D=0 S=0 EFOU Fourier-Map_N48_32bit_gray_1024pix_ramp.jpg
- oi2035_SupportingMaterial/Example3/Example3 FOU Maps/Permutationlist.txt
- __MACOSX/oi2035_SupportingMaterial/Example3/Example3 FOU Maps/._Permutationlist.txt
- oi2035_SupportingMaterial/Example3/Example3 FOU Maps/Frame_S1 A=0 C=0 D=0 S=0 EFOU Fourier-Map_N48_32bit_gray_1024pix_LUT3.jpg
- __MACOSX/oi2035_SupportingMaterial/Example3/Example3 FOU Maps/._Frame_S1 A=0 C=0 D=0 S=0 EFOU Fourier-Map_N48_32bit_gray_1024pix_LUT3.jpg
- oi2035_SupportingMaterial/Example3/Example3 FOU Maps/S5 A=180 C=0 D=0 S=0 EFOU.txt
- __MACOSX/oi2035_SupportingMaterial/Example3/Example3 FOU Maps/._S5 A=180 C=0 D=0 S=0 EFOU.txt
- oi2035_SupportingMaterial/Example3/Example3 FOU Maps/S7 A=180 C=180 D=0 S=0 EFOU.txt
- __MACOSX/oi2035_SupportingMaterial/Example3/Example3 FOU Maps/._S7 A=180 C=180 D=0 S=0 EFOU.txt
- oi2035_SupportingMaterial/Example3/Example3 FOU Maps/S16 A=180 C=180 D=180 S=180 EFOU Fourier-Map_N48_32bit_gray_1024pix_ramp.jpg
- oi2035_SupportingMaterial/Example3/Example3 FOU Maps/Frame_S4 A=0 C=180 D=0 S=0 EFOU Fourier-Map_N48_32bit_gray_1024pix_LUT3.jpg
- __MACOSX/oi2035_SupportingMaterial/Example3/Example3 FOU Maps/._Frame_S4 A=0 C=180 D=0 S=0 EFOU Fourier-Map_N48_32bit_gray_1024pix_LUT3.jpg
- oi2035_SupportingMaterial/Example3/Example3 FOU Maps/S2 A=0 C=0 D=0 S=180 EFOU Fourier-Map_N48_32bit_gray_1024pix_ramp.jpg
- oi2035_SupportingMaterial/Example3/Example3 FOU Maps/S4 A=0 C=180 D=0 S=0 EFOU Fourier-Map_N48_32bit_gray_1024pix_LUT3.jpg
- oi2035_SupportingMaterial/Example3/Example3 FOU Maps/S14 A=180 C=180 D=0 S=180 EFOU.txt
- __MACOSX/oi2035_SupportingMaterial/Example3/Example3 FOU Maps/._S14 A=180 C=180 D=0 S=180 EFOU.txt
- oi2035_SupportingMaterial/Example3/Example3 FOU Maps/S12 A=0 C=180 D=180 S=180 EFOU Fourier-Map_N48_32bit_gray_1024pix_ramp.jpg
- oi2035_SupportingMaterial/Example3/Example3 FOU Maps/S10 A=180 C=0 D=0 S=180 EFOU Fourier-Map_N48_32bit_gray_1024pix.tif
- oi2035_SupportingMaterial/Example3/Example3 FOU Maps/S9 A=0 C=180 D=0 S=180 EFOU.txt
- __MACOSX/oi2035_SupportingMaterial/Example3/Example3 FOU Maps/._S9 A=0 C=180 D=0 S=180 EFOU.txt
- oi2035_SupportingMaterial/Example3/Example3 FOU Maps/S8 A=180 C=0 D=180 S=0 EFOU Fourier-Map_N48_32bit_gray_1024pix_LUT3.jpg
- oi2035_SupportingMaterial/Example3/Example3 FOU Maps/S2 A=0 C=0 D=0 S=180 EFOU.txt
- __MACOSX/oi2035_SupportingMaterial/Example3/Example3 FOU Maps/._S2 A=0 C=0 D=0 S=180 EFOU.txt
- oi2035_SupportingMaterial/Example3/Example3 FOU Maps/Frame_S14 A=180 C=180 D=0 S=180 EFOU Fourier-Map_N48_32bit_gray_1024pix_LUT3.jpg
- __MACOSX/oi2035_SupportingMaterial/Example3/Example3 FOU Maps/._Frame_S14 A=180 C=180 D=0 S=180 EFOU Fourier-Map_N48_32bit_gray_1024pix_LUT3.jpg
- oi2035_SupportingMaterial/Example3/Example3 FOU Maps/S16 A=180 C=180 D=180 S=180 EFOU Fourier-Map_N48_32bit_gray_1024pix_LUT3.jpg
- oi2035_SupportingMaterial/Example3/Example3 FOU Maps/Frame_S8 A=180 C=0 D=180 S=0 EFOU Fourier-Map_N48_32bit_gray_1024pix_LUT3.jpg
- __MACOSX/oi2035_SupportingMaterial/Example3/Example3 FOU Maps/._Frame_S8 A=180 C=0 D=180 S=0 EFOU Fourier-Map_N48_32bit_gray_1024pix_LUT3.jpg
- oi2035_SupportingMaterial/Example3/Example3 FOU Maps/unitcell FOU Fourier-Map_N1_RGB_1024pix.png
- __MACOSX/oi2035_SupportingMaterial/Example3/Example3 FOU Maps/._unitcell FOU Fourier-Map_N1_RGB_1024pix.png
- oi2035_SupportingMaterial/Example3/Example3 FOU Maps/S8 A=180 C=0 D=180 S=0 EFOU.txt
- __MACOSX/oi2035_SupportingMaterial/Example3/Example3 FOU Maps/._S8 A=180 C=0 D=180 S=0 EFOU.txt
- oi2035_SupportingMaterial/Example3/Example3 FOU Maps/S2 A=0 C=0 D=0 S=180 EFOU Fourier-Map_N48_32bit_gray_1024pix_LUT3.jpg
- oi2035_SupportingMaterial/Example3/Example3 FOU Maps/S4 A=0 C=180 D=0 S=0 EFOU Fourier-Map_N48_32bit_gray_1024pix_ramp.jpg
- oi2035_SupportingMaterial/Example3/Example3 FOU Maps/S16 A=180 C=180 D=180 S=180 EFOU Fourier-Map_N48_32bit_gray_1024pix.tif
- oi2035_SupportingMaterial/Example3/Example3 FOU Maps/Frame_S2 A=0 C=0 D=0 S=180 EFOU Fourier-Map_N48_32bit_gray_1024pix_LUT3.jpg
- __MACOSX/oi2035_SupportingMaterial/Example3/Example3 FOU Maps/._Frame_S2 A=0 C=0 D=0 S=180 EFOU Fourier-Map_N48_32bit_gray_1024pix_LUT3.jpg
- oi2035_SupportingMaterial/Example3/Example3 FOU Maps/S12 A=0 C=180 D=180 S=180 EFOU Fourier-Map_N48_32bit_gray_1024pix_LUT3.jpg
- oi2035_SupportingMaterial/Example3/Example3 FOU Maps/Hexamethylbenzene-HMBENZ04_EFOU Fourier-Map_N82_32bit_gray_1024pix.tif
- oi2035_SupportingMaterial/Example3/Example3 FOU Maps/S8 A=180 C=0 D=180 S=0 EFOU Fourier-Map_N48_32bit_gray_1024pix_ramp.jpg
- oi2035_SupportingMaterial/Example3/Example3 FOU Maps/S6 A=0 C=0 D=180 S=180 EFOU Fourier-Map_N48_32bit_gray_1024pix.tif
- oi2035_SupportingMaterial/Example3/Example3 FOU Maps/S1 A=0 C=0 D=0 S=0 EFOU.txt
- __MACOSX/oi2035_SupportingMaterial/Example3/Example3 FOU Maps/._S1 A=0 C=0 D=0 S=0 EFOU.txt
- oi2035_SupportingMaterial/Example3/Example3 FOU Maps/S10 A=180 C=0 D=0 S=180 EFOU Fourier-Map_N48_32bit_gray_1024pix_ramp.jpg
- oi2035_SupportingMaterial/Example3/Example3 FOU Maps/S16 A=180 C=180 D=180 S=180 EFOU.txt
- __MACOSX/oi2035_SupportingMaterial/Example3/Example3 FOU Maps/._S16 A=180 C=180 D=180 S=180 EFOU.txt
- oi2035_SupportingMaterial/Example3/Example3 FOU Maps/Template FOU.txt
- __MACOSX/oi2035_SupportingMaterial/Example3/Example3 FOU Maps/._Template FOU.txt
[truncated: 103 more entries]
