# Supplementary material for: Revisiting symbolic addition: a step-by-step introduction to manual direct methods
Source: Acta Crystallogr E Crystallogr Commun. 2026 Apr 10;82(Pt 5):534–43. doi: 10.1107/S2056989026003300 (PMC13148211; doi:10.1107/S2056989026003300)
Supplement: Supplementary file 7 [file e-82-00534-sup8.zip › oi2035_SupportingMaterial/Example2/Sigma2 List Example 2.txt]

3.08898
3.08898
90
* * *  GG (EVEN-EVEN)  * * *
0,-4,1.97,A
0,4,1.97,A
-2,-2,1.24,B
2,2,1.24,B
-2,2,1.01,C
2,-2,1.01,C
* * *  GU (EVEN-ODD)  * * *
-2,1,1.51,D
2,-1,1.51,D
-2,-3,1.46,E
2,3,1.46,E
-2,-1,1.22,F
2,1,1.22,F
4,1,1.08,G
-4,-1,1.08,G
* * *  UG (ODD-EVEN)  * * *
-1,-4,1.34,H
1,4,1.34,H
3,0,1.27,J
-3,0,1.27,J
* * *  UU (ODD-ODD)  * * *
-3,3,1.27,K
3,-3,1.27,K
-1,1,1.08,L
1,-1,1.08,L
* * *  TRIPLETS  * * *
4.3 -2,-3,E 0,4,A 2,-1,D
4.3 -2,1,D 0,-4,A 2,3,E
2.5 -2,-2,B 0,4,A 2,-2,C
2.5 -2,2,C 0,-4,A 2,2,B
2.1 -2,-3,E 1,4,H 1,-1,L
2.1 -1,-4,H -1,1,L 2,3,E
2.0 -4,-1,G 2,-1,D 2,2,B
2.0 -2,-2,B -2,1,D 4,1,G
1.8 -4,-1,G 1,4,H 3,-3,K
1.8 -3,3,K -1,-4,H 4,1,G
1.7 -3,0,J 1,-1,L 2,1,F
1.7 -2,-1,F -1,1,L 3,0,J
1.6 -4,-1,G 2,-2,C 2,3,E
1.6 -2,-3,E -2,2,C 4,1,G
1.4 -3,3,K 1,-1,L 2,-2,C
1.4 -2,2,C -1,1,L 3,-3,K
* * *  END OF LIST  * * *

Freq.	h	k	E(hk)	Ph(hk)

* * *  GG (EVEN-EVEN)  * * *
2	0	-4	1.97	A
2	0	4	1.97	A
2	-2	-2	1.24	B
2	2	2	1.24	B
3	-2	2	1.01	C
3	2	-2	1.01	C

* * *  GU (EVEN-ODD)  * * *
2	-2	1	1.51	D
2	2	-1	1.51	D
3	-2	-3	1.46	E
3	2	3	1.46	E
1	-2	-1	1.22	F
1	2	1	1.22	F
3	4	1	1.08	G
3	-4	-1	1.08	G

* * *  UG (ODD-EVEN)  * * *
2	-1	-4	1.34	H
2	1	4	1.34	H
1	3	0	1.27	J
1	-3	0	1.27	J

* * *  UU (ODD-ODD)  * * *
2	-3	3	1.27	K
2	3	-3	1.27	K
3	-1	1	1.08	L
3	1	-1	1.08	L
