# Supplementary material for: Revisiting symbolic addition: a step-by-step introduction to manual direct methods
Source: Acta Crystallogr E Crystallogr Commun. 2026 Apr 10;82(Pt 5):534–43. doi: 10.1107/S2056989026003300 (PMC13148211; doi:10.1107/S2056989026003300)
Supplement: Supplementary file 7 [file e-82-00534-sup8.zip › oi2035_SupportingMaterial/Example2/Example2.cif]

#------------------------------------------------------------------------------
# CIF generated by DISI KERNEL v.2.0 (T.E. Weirich, 2026)
#------------------------------------------------------------------------------
data_Model-2
_chemical_name_common	'Model-2'
_cell_length_a	3.088980
_cell_length_b	3.088980
_cell_length_c	10.0
_cell_angle_alpha	90.000000
_cell_angle_beta	90.000000
_cell_angle_gamma	90.000000
_space_group_name_H-M_alt	'P 1'
_space_group_IT_number	1 
 
loop_
_space_group_symop_operation_xyz
1 x,y,z
 
loop_
   _atom_site_label
   _atom_site_occupancy
   _atom_site_fract_x
   _atom_site_fract_y
   _atom_site_fract_z
   _atom_site_adp_type
   _atom_site_U_iso_or_equiv
   _atom_site_type_symbol
C1 1.000 0.044290 0.389340 0.000000 Uiso 0.050000 C
C2 1.000 0.955710 0.610660 0.000000 Uiso 0.050000 C
C3 1.000 0.337780 0.086330 0.000000 Uiso 0.050000 C
C4 1.000 0.662220 0.913670 0.000000 Uiso 0.050000 C
C5 1.000 0.755820 0.141060 0.000000 Uiso 0.050000 C
C6 1.000 0.244180 0.858940 0.000000 Uiso 0.050000 C

#END
