# Supplementary material for: Revisiting symbolic addition: a step-by-step introduction to manual direct methods
Source: Acta Crystallogr E Crystallogr Commun. 2026 Apr 10;82(Pt 5):534–43. doi: 10.1107/S2056989026003300 (PMC13148211; doi:10.1107/S2056989026003300)
Supplement: Supplementary file 7 [file e-82-00534-sup8.zip › oi2035_SupportingMaterial/Example3/Sigma2 list Example 3.txt]

6.199
8.004
103.818
* * *  GG (EVEN-EVEN)  * * *
-6,4,1.65,A
6,-4,1.65,A
-4,-2,1.59,B
4,2,1.59,B
-2,6,1.44,C
2,-6,1.44,C
0,-4,1.4,D
0,4,1.4,D
* * *  GU (EVEN-ODD)  * * *
-2,7,2.85,E
2,-7,2.85,E
-4,-3,2.67,F
4,3,2.67,F
-2,-9,2.66,G
2,9,2.66,G
-4,1,1.49,H
4,-1,1.49,H
8,-1,1.35,J
-8,1,1.35,J
-6,7,1.23,K
6,-7,1.23,K
8,-5,1.17,L
-8,5,1.17,L
0,-1,1.08,M
0,1,1.08,M
* * *  UG (ODD-EVEN)  * * *
-7,4,2.86,N
7,-4,2.86,N
-5,-2,2.61,P
5,2,2.61,P
-5,-6,2.13,Q
5,6,2.13,Q
-3,8,1.72,R
3,-8,1.72,R
-3,4,1.51,S
3,-4,1.51,S
* * *  UU (ODD-ODD)  * * *
-3,7,2.55,T
3,-7,2.55,T
-7,5,2.49,U
7,-5,2.49,U
7,-1,2.04,V
-7,1,2.04,V
-1,-3,1.83,W
1,3,1.83,W
-5,-3,1.52,X
5,3,1.52,X
-3,3,1.1,Y
3,-3,1.1,Y
-1,1,1.09,Z
1,-1,1.09,Z
* * *  TRIPLETS  * * *
19.5 -7,4,N 3,-7,T 4,3,F
19.5 -7,4,N 4,3,F 3,-7,T
19.5 -4,-3,F -3,7,T 7,-4,N
19.5 -4,-3,F 7,-4,N -3,7,T
19.5 -3,7,T -4,-3,F 7,-4,N
19.5 -3,7,T 7,-4,N -4,-3,F
19.5 3,-7,T -7,4,N 4,3,F
19.5 3,-7,T 4,3,F -7,4,N
19.5 4,3,F -7,4,N 3,-7,T
19.5 4,3,F 3,-7,T -7,4,N
19.5 7,-4,N -4,-3,F -3,7,T
19.5 7,-4,N -3,7,T -4,-3,F
18.5 -7,5,U 2,-7,E 5,2,P
18.5 -7,5,U 5,2,P 2,-7,E
18.5 -5,-2,P -2,7,E 7,-5,U
18.5 -5,-2,P 7,-5,U -2,7,E
18.5 -2,7,E -5,-2,P 7,-5,U
18.5 -2,7,E 7,-5,U -5,-2,P
18.5 2,-7,E -7,5,U 5,2,P
18.5 2,-7,E 5,2,P -7,5,U
18.5 5,2,P -7,5,U 2,-7,E
18.5 5,2,P 2,-7,E -7,5,U
18.5 7,-5,U -5,-2,P -2,7,E
18.5 7,-5,U -2,7,E -5,-2,P
17.7 -5,-2,P 2,9,G 3,-7,T
17.7 -5,-2,P 3,-7,T 2,9,G
17.7 -3,7,T -2,-9,G 5,2,P
17.7 -3,7,T 5,2,P -2,-9,G
17.7 -2,-9,G -3,7,T 5,2,P
17.7 -2,-9,G 5,2,P -3,7,T
17.7 2,9,G -5,-2,P 3,-7,T
17.7 2,9,G 3,-7,T -5,-2,P
17.7 3,-7,T -5,-2,P 2,9,G
17.7 3,-7,T 2,9,G -5,-2,P
17.7 5,2,P -3,7,T -2,-9,G
17.7 5,2,P -2,-9,G -3,7,T
12.6 -6,4,A 2,-7,E 4,3,F
12.6 -6,4,A 4,3,F 2,-7,E
12.6 -4,-3,F -2,7,E 6,-4,A
12.6 -4,-3,F 6,-4,A -2,7,E
12.6 -2,7,E -4,-3,F 6,-4,A
12.6 -2,7,E 6,-4,A -4,-3,F
12.6 2,-7,E -6,4,A 4,3,F
12.6 2,-7,E 4,3,F -6,4,A
12.6 4,3,F -6,4,A 2,-7,E
12.6 4,3,F 2,-7,E -6,4,A
12.6 6,-4,A -4,-3,F -2,7,E
12.6 6,-4,A -2,7,E -4,-3,F
12.4 -7,1,V 2,-7,E 5,6,Q
12.4 -7,1,V 5,6,Q 2,-7,E
12.4 -7,4,N 2,-7,E 5,3,X
12.4 -7,4,N 5,3,X 2,-7,E
12.4 -5,-6,Q -2,7,E 7,-1,V
12.4 -5,-6,Q 7,-1,V -2,7,E
12.4 -5,-3,X -2,7,E 7,-4,N
12.4 -5,-3,X 7,-4,N -2,7,E
12.4 -2,7,E -5,-6,Q 7,-1,V
12.4 -2,7,E -5,-3,X 7,-4,N
12.4 -2,7,E 7,-4,N -5,-3,X
12.4 -2,7,E 7,-1,V -5,-6,Q
12.4 2,-7,E -7,1,V 5,6,Q
12.4 2,-7,E -7,4,N 5,3,X
12.4 2,-7,E 5,3,X -7,4,N
12.4 2,-7,E 5,6,Q -7,1,V
12.4 5,3,X -7,4,N 2,-7,E
12.4 5,3,X 2,-7,E -7,4,N
12.4 5,6,Q -7,1,V 2,-7,E
12.4 5,6,Q 2,-7,E -7,1,V
12.4 7,-4,N -5,-3,X -2,7,E
12.4 7,-4,N -2,7,E -5,-3,X
12.4 7,-1,V -5,-6,Q -2,7,E
12.4 7,-1,V -2,7,E -5,-6,Q
12.1 -4,-2,B 2,-7,E 2,9,G
12.1 -4,-2,B 2,9,G 2,-7,E
12.1 -2,-9,G -2,7,E 4,2,B
12.1 -2,-9,G 4,2,B -2,7,E
12.1 -2,7,E -2,-9,G 4,2,B
12.1 -2,7,E 4,2,B -2,-9,G
12.1 2,-7,E -4,-2,B 2,9,G
12.1 2,-7,E 2,9,G -4,-2,B
12.1 2,9,G -4,-2,B 2,-7,E
12.1 2,9,G 2,-7,E -4,-2,B
12.1 4,2,B -2,-9,G -2,7,E
12.1 4,2,B -2,7,E -2,-9,G
11.4 -7,5,U 3,-8,R 4,3,F
11.4 -7,5,U 4,3,F 3,-8,R
11.4 -4,-3,F -3,8,R 7,-5,U
11.4 -4,-3,F 7,-5,U -3,8,R
11.4 -3,8,R -4,-3,F 7,-5,U
11.4 -3,8,R 7,-5,U -4,-3,F
11.4 3,-8,R -7,5,U 4,3,F
11.4 3,-8,R 4,3,F -7,5,U
11.4 4,3,F -7,5,U 3,-8,R
11.4 4,3,F 3,-8,R -7,5,U
11.4 7,-5,U -4,-3,F -3,8,R
11.4 7,-5,U -3,8,R -4,-3,F
10.7 -7,4,N 2,-6,C 5,2,P
10.7 -7,4,N 5,2,P 2,-6,C
10.7 -5,-2,P -2,6,C 7,-4,N
10.7 -5,-2,P 7,-4,N -2,6,C
10.7 -2,6,C -5,-2,P 7,-4,N
10.7 -2,6,C 7,-4,N -5,-2,P
10.7 2,-6,C -7,4,N 5,2,P
10.7 2,-6,C 5,2,P -7,4,N
10.7 5,2,P -7,4,N 2,-6,C
10.7 5,2,P 2,-6,C -7,4,N
10.7 7,-4,N -5,-2,P -2,6,C
10.7 7,-4,N -2,6,C -5,-2,P
10.4 -5,-6,Q 1,3,W 4,3,F
10.4 -5,-6,Q 4,3,F 1,3,W
10.4 -4,-3,F -1,-3,W 5,6,Q
10.4 -4,-3,F 5,6,Q -1,-3,W
10.4 -1,-3,W -4,-3,F 5,6,Q
10.4 -1,-3,W 5,6,Q -4,-3,F
10.4 1,3,W -5,-6,Q 4,3,F
10.4 1,3,W 4,3,F -5,-6,Q
10.4 4,3,F -5,-6,Q 1,3,W
10.4 4,3,F 1,3,W -5,-6,Q
10.4 5,6,Q -4,-3,F -1,-3,W
10.4 5,6,Q -1,-3,W -4,-3,F
10.2 -4,-3,F 2,-6,C 2,9,G
10.2 -4,-3,F 2,9,G 2,-6,C
10.2 -2,-9,G -2,6,C 4,3,F
10.2 -2,-9,G 4,3,F -2,6,C
10.2 -2,6,C -2,-9,G 4,3,F
10.2 -2,6,C 4,3,F -2,-9,G
10.2 2,-6,C -4,-3,F 2,9,G
10.2 2,-6,C 2,9,G -4,-3,F
10.2 2,9,G -4,-3,F 2,-6,C
10.2 2,9,G 2,-6,C -4,-3,F
10.2 4,3,F -2,-9,G -2,6,C
10.2 4,3,F -2,6,C -2,-9,G
10.1 -7,5,U 3,-7,T 4,2,B
10.1 -7,5,U 4,2,B 3,-7,T
10.1 -4,-2,B -3,7,T 7,-5,U
10.1 -4,-2,B 7,-5,U -3,7,T
10.1 -3,7,T -4,-2,B 7,-5,U
10.1 -3,7,T 7,-5,U -4,-2,B
10.1 3,-7,T -7,5,U 4,2,B
10.1 3,-7,T 4,2,B -7,5,U
10.1 4,2,B -7,5,U 3,-7,T
10.1 4,2,B 3,-7,T -7,5,U
10.1 7,-5,U -4,-2,B -3,7,T
10.1 7,-5,U -3,7,T -4,-2,B
8.2 -7,1,V 3,-4,S 4,3,F
8.2 -7,1,V 4,3,F 3,-4,S
8.2 -4,-3,F -3,4,S 7,-1,V
8.2 -4,-3,F 7,-1,V -3,4,S
8.2 -3,4,S -4,-3,F 7,-1,V
8.2 -3,4,S 7,-1,V -4,-3,F
8.2 3,-4,S -7,1,V 4,3,F
8.2 3,-4,S 4,3,F -7,1,V
8.2 4,3,F -7,1,V 3,-4,S
8.2 4,3,F 3,-4,S -7,1,V
8.2 7,-1,V -4,-3,F -3,4,S
8.2 7,-1,V -3,4,S -4,-3,F
7.9 -3,4,S 1,3,W 2,-7,E
7.9 -3,4,S 2,-7,E 1,3,W
7.9 -2,7,E -1,-3,W 3,-4,S
7.9 -2,7,E 3,-4,S -1,-3,W
7.9 -1,-3,W -2,7,E 3,-4,S
7.9 -1,-3,W 3,-4,S -2,7,E
7.9 1,3,W -3,4,S 2,-7,E
7.9 1,3,W 2,-7,E -3,4,S
7.9 2,-7,E -3,4,S 1,3,W
7.9 2,-7,E 1,3,W -3,4,S
7.9 3,-4,S -2,7,E -1,-3,W
7.9 3,-4,S -1,-3,W -2,7,E
7.8 -8,5,L 3,-7,T 5,2,P
7.8 -8,5,L 5,2,P 3,-7,T
7.8 -5,-6,Q 0,4,D 5,2,P
7.8 -5,-6,Q 5,2,P 0,4,D
7.8 -5,-2,P -3,7,T 8,-5,L
7.8 -5,-2,P 0,-4,D 5,6,Q
7.8 -5,-2,P 5,6,Q 0,-4,D
7.8 -5,-2,P 8,-5,L -3,7,T
7.8 -3,7,T -5,-2,P 8,-5,L
7.8 -3,7,T 8,-5,L -5,-2,P
7.8 0,-4,D -5,-2,P 5,6,Q
7.8 0,-4,D 5,6,Q -5,-2,P
7.8 0,4,D -5,-6,Q 5,2,P
7.8 0,4,D 5,2,P -5,-6,Q
7.8 3,-7,T -8,5,L 5,2,P
7.8 3,-7,T 5,2,P -8,5,L
7.8 5,2,P -8,5,L 3,-7,T
7.8 5,2,P -5,-6,Q 0,4,D
7.8 5,2,P 0,4,D -5,-6,Q
7.8 5,2,P 3,-7,T -8,5,L
7.8 5,6,Q -5,-2,P 0,-4,D
7.8 5,6,Q 0,-4,D -5,-2,P
7.8 8,-5,L -5,-2,P -3,7,T
7.8 8,-5,L -3,7,T -5,-2,P
7.7 -7,4,N 0,1,M 7,-5,U
7.7 -7,4,N 7,-5,U 0,1,M
7.7 -7,5,U 0,-1,M 7,-4,N
7.7 -7,5,U 7,-4,N 0,-1,M
7.7 0,-1,M -7,5,U 7,-4,N
7.7 0,-1,M 7,-4,N -7,5,U
7.7 0,1,M -7,4,N 7,-5,U
7.7 0,1,M 7,-5,U -7,4,N
7.7 7,-5,U -7,4,N 0,1,M
7.7 7,-5,U 0,1,M -7,4,N
7.7 7,-4,N -7,5,U 0,-1,M
7.7 7,-4,N 0,-1,M -7,5,U
7.6 -5,-2,P 1,-1,Z 4,3,F
7.6 -5,-2,P 4,3,F 1,-1,Z
7.6 -4,-3,F -1,1,Z 5,2,P
7.6 -4,-3,F 5,2,P -1,1,Z
7.6 -1,1,Z -4,-3,F 5,2,P
7.6 -1,1,Z 5,2,P -4,-3,F
7.6 1,-1,Z -5,-2,P 4,3,F
7.6 1,-1,Z 4,3,F -5,-2,P
7.6 4,3,F -5,-2,P 1,-1,Z
7.6 4,3,F 1,-1,Z -5,-2,P
7.6 5,2,P -4,-3,F -1,1,Z
7.6 5,2,P -1,1,Z -4,-3,F
7.3 -8,1,J 3,-7,T 5,6,Q
7.3 -8,1,J 5,6,Q 3,-7,T
7.3 -5,-6,Q -3,7,T 8,-1,J
7.3 -5,-6,Q 8,-1,J -3,7,T
7.3 -3,7,T -5,-6,Q 8,-1,J
7.3 -3,7,T 8,-1,J -5,-6,Q
7.3 3,-7,T -8,1,J 5,6,Q
7.3 3,-7,T 5,6,Q -8,1,J
7.3 5,6,Q -8,1,J 3,-7,T
7.3 5,6,Q 3,-7,T -8,1,J
7.3 8,-1,J -5,-6,Q -3,7,T
7.3 8,-1,J -3,7,T -5,-6,Q
7.1 -8,1,J 1,3,W 7,-4,N
7.1 -8,1,J 7,-4,N 1,3,W
7.1 -7,1,V 0,4,D 7,-5,U
7.1 -7,1,V 7,-5,U 0,4,D
7.1 -7,4,N -1,-3,W 8,-1,J
7.1 -7,4,N 8,-1,J -1,-3,W
7.1 -7,5,U 0,-4,D 7,-1,V
7.1 -7,5,U 7,-1,V 0,-4,D
7.1 -5,-2,P 1,3,W 4,-1,H
7.1 -5,-2,P 4,-1,H 1,3,W
7.1 -4,1,H -1,-3,W 5,2,P
7.1 -4,1,H 5,2,P -1,-3,W
7.1 -1,-3,W -7,4,N 8,-1,J
7.1 -1,-3,W -4,1,H 5,2,P
7.1 -1,-3,W 5,2,P -4,1,H
7.1 -1,-3,W 8,-1,J -7,4,N
7.1 0,-4,D -7,5,U 7,-1,V
7.1 0,-4,D 7,-1,V -7,5,U
7.1 0,4,D -7,1,V 7,-5,U
7.1 0,4,D 7,-5,U -7,1,V
7.1 1,3,W -8,1,J 7,-4,N
7.1 1,3,W -5,-2,P 4,-1,H
7.1 1,3,W 4,-1,H -5,-2,P
7.1 1,3,W 7,-4,N -8,1,J
7.1 4,-1,H -5,-2,P 1,3,W
7.1 4,-1,H 1,3,W -5,-2,P
7.1 5,2,P -4,1,H -1,-3,W
7.1 5,2,P -1,-3,W -4,1,H
7.1 7,-5,U -7,1,V 0,4,D
7.1 7,-5,U 0,4,D -7,1,V
7.1 7,-4,N -8,1,J 1,3,W
7.1 7,-4,N 1,3,W -8,1,J
7.1 7,-1,V -7,5,U 0,-4,D
7.1 7,-1,V 0,-4,D -7,5,U
7.1 8,-1,J -7,4,N -1,-3,W
7.1 8,-1,J -1,-3,W -7,4,N
6.4 -7,4,N 1,3,W 6,-7,K
6.4 -7,4,N 6,-7,K 1,3,W
6.4 -6,7,K -1,-3,W 7,-4,N
6.4 -6,7,K 7,-4,N -1,-3,W
6.4 -1,-3,W -6,7,K 7,-4,N
6.4 -1,-3,W 7,-4,N -6,7,K
6.4 1,3,W -7,4,N 6,-7,K
6.4 1,3,W 6,-7,K -7,4,N
6.4 6,-7,K -7,4,N 1,3,W
6.4 6,-7,K 1,3,W -7,4,N
6.4 7,-4,N -6,7,K -1,-3,W
6.4 7,-4,N -1,-3,W -6,7,K
6.2 -7,1,V 1,3,W 6,-4,A
6.2 -7,1,V 6,-4,A 1,3,W
6.2 -6,4,A -1,-3,W 7,-1,V
6.2 -6,4,A 7,-1,V -1,-3,W
6.2 -5,-6,Q 2,9,G 3,-3,Y
6.2 -5,-6,Q 3,-3,Y 2,9,G
6.2 -3,3,Y -2,-9,G 5,6,Q
6.2 -3,3,Y 5,6,Q -2,-9,G
6.2 -2,-9,G -3,3,Y 5,6,Q
6.2 -2,-9,G 5,6,Q -3,3,Y
6.2 -1,-3,W -6,4,A 7,-1,V
6.2 -1,-3,W 7,-1,V -6,4,A
6.2 1,3,W -7,1,V 6,-4,A
6.2 1,3,W 6,-4,A -7,1,V
6.2 2,9,G -5,-6,Q 3,-3,Y
6.2 2,9,G 3,-3,Y -5,-6,Q
6.2 3,-3,Y -5,-6,Q 2,9,G
6.2 3,-3,Y 2,9,G -5,-6,Q
6.2 5,6,Q -3,3,Y -2,-9,G
6.2 5,6,Q -2,-9,G -3,3,Y
6.2 6,-4,A -7,1,V 1,3,W
6.2 6,-4,A 1,3,W -7,1,V
6.2 7,-1,V -6,4,A -1,-3,W
6.2 7,-1,V -1,-3,W -6,4,A
* * *  END OF LIST  * * *


Freq.	h	k	E(hk)	Ph(hk)

* * *  GG (EVEN-EVEN)  * * *
12	-6	4	1.65	A
12	6	-4	1.65	A
12	-4	-2	1.59	B
12	4	2	1.59	B
12	-2	6	1.44	C
12	2	-6	1.44	C
12	0	-4	1.4	D
12	0	4	1.4	D

* * *  GU (EVEN-ODD)  * * *
36	-2	7	2.85	E
36	2	-7	2.85	E
42	-4	-3	2.67	F
42	4	3	2.67	F
24	-2	-9	2.66	G
24	2	9	2.66	G
6	-4	1	1.49	H
6	4	-1	1.49	H
12	8	-1	1.35	J
12	-8	1	1.35	J
6	-6	7	1.23	K
6	6	-7	1.23	K
6	8	-5	1.17	L
6	-8	5	1.17	L
6	0	-1	1.08	M
6	0	1	1.08	M

* * *  UG (ODD-EVEN)  * * *
36	-7	4	2.86	N
36	7	-4	2.86	N
42	-5	-2	2.61	P
42	5	2	2.61	P
30	-5	-6	2.13	Q
30	5	6	2.13	Q
6	-3	8	1.72	R
6	3	-8	1.72	R
12	-3	4	1.51	S
12	3	-4	1.51	S

* * *  UU (ODD-ODD)  * * *
30	-3	7	2.55	T
30	3	-7	2.55	T
30	-7	5	2.49	U
30	7	-5	2.49	U
24	7	-1	2.04	V
24	-7	1	2.04	V
36	-1	-3	1.83	W
36	1	3	1.83	W
6	-5	-3	1.52	X
6	5	3	1.52	X
6	-3	3	1.1	Y
6	3	-3	1.1	Y
6	-1	1	1.09	Z
6	1	-1	1.09	Z


Unique Triplets in algebraic form:

A + E + F = 0
A + V + W = 0
B + E + G = 0
B + T + U = 0
C + F + G = 0
C + N + P = 0
D + P + Q = 0
D + U + V = 0
E + N + X = 0
E + P + U = 0
E + Q + V = 0
E + S + W = 0
F + N + T = 0
F + P + Z = 0
F + Q + W = 0
F + R + U = 0
F + S + V = 0
G + P + T = 0
G + Q + Y = 0
H + P + W = 0
J + N + W = 0
J + Q + T = 0
K + N + W = 0
L + P + T = 0
M + N + U = 0
