# Supplementary material for: Revisiting symbolic addition: a step-by-step introduction to manual direct methods
Source: Acta Crystallogr E Crystallogr Commun. 2026 Apr 10;82(Pt 5):534–43. doi: 10.1107/S2056989026003300 (PMC13148211; doi:10.1107/S2056989026003300)
Supplement: Supplementary file 7 [file e-82-00534-sup8.zip › oi2035_SupportingMaterial/Example3/Example3.cif]

#------------------------------------------------------------------------------
# CIF generated by DISI KERNEL v.2.0 (T.E. Weirich, 2026)
#------------------------------------------------------------------------------
data_Hexamethylbenzene-HMBENZ04
_chemical_name_common	'Hexamethylbenzene-HMBENZ04'
_cell_length_a	6.199000
_cell_length_b	8.004000
_cell_length_c	10.0
_cell_angle_alpha	90.000000
_cell_angle_beta	90.000000
_cell_angle_gamma	103.818000
_space_group_name_H-M_alt	'P 1'
_space_group_IT_number	1 
 
loop_
_space_group_symop_operation_xyz
1 x,y,z
 
loop_
   _atom_site_label
   _atom_site_occupancy
   _atom_site_fract_x
   _atom_site_fract_y
   _atom_site_fract_z
   _atom_site_adp_type
   _atom_site_U_iso_or_equiv
   _atom_site_type_symbol
C1 1.000 0.384880 0.319200 0.000000 Uiso 0.050000 C
C2 1.000 0.615120 0.680800 0.000000 Uiso 0.050000 C
C3 1.000 0.570050 0.386140 0.000000 Uiso 0.050000 C
C4 1.000 0.429950 0.613860 0.000000 Uiso 0.050000 C
C5 1.000 0.683000 0.567530 0.000000 Uiso 0.050000 C
C6 1.000 0.317000 0.432470 0.000000 Uiso 0.050000 C
C7 1.000 0.254160 0.126050 0.000000 Uiso 0.050000 C
C8 1.000 0.745840 0.873950 0.000000 Uiso 0.050000 C
C9 1.000 0.651720 0.264230 0.000000 Uiso 0.050000 C
C10 1.000 0.348280 0.735770 0.000000 Uiso 0.050000 C
C11 1.000 0.872370 0.638660 0.000000 Uiso 0.050000 C
C12 1.000 0.127630 0.361340 0.000000 Uiso 0.050000 C
H13 1.000 0.302000 0.054100 0.000000 Uiso 0.050000 H
H14 1.000 0.698000 0.945900 0.000000 Uiso 0.050000 H
H15 1.000 0.257700 0.078200 0.000000 Uiso 0.050000 H
H16 1.000 0.742300 0.921800 0.000000 Uiso 0.050000 H
H17 1.000 0.094500 0.112000 0.000000 Uiso 0.050000 H
H18 1.000 0.905500 0.888000 0.000000 Uiso 0.050000 H
H19 1.000 0.821800 0.301500 0.000000 Uiso 0.050000 H
H20 1.000 0.178200 0.698500 0.000000 Uiso 0.050000 H
H21 1.000 0.580100 0.255100 0.000000 Uiso 0.050000 H
H22 1.000 0.419900 0.744900 0.000000 Uiso 0.050000 H
H23 1.000 0.631900 0.147400 0.000000 Uiso 0.050000 H
H24 1.000 0.368100 0.852600 0.000000 Uiso 0.050000 H
H25 1.000 0.833700 0.586600 0.000000 Uiso 0.050000 H
H26 1.000 0.166300 0.413400 0.000000 Uiso 0.050000 H
H27 1.000 0.008600 0.612400 0.000000 Uiso 0.050000 H
H28 1.000 0.991400 0.387600 0.000000 Uiso 0.050000 H
H29 1.000 0.891000 0.760800 0.000000 Uiso 0.050000 H
H30 1.000 0.109000 0.239200 0.000000 Uiso 0.050000 H

#END
