# Supplementary material for: Revisiting symbolic addition: a step-by-step introduction to manual direct methods
Source: Acta Crystallogr E Crystallogr Commun. 2026 Apr 10;82(Pt 5):534–43. doi: 10.1107/S2056989026003300 (PMC13148211; doi:10.1107/S2056989026003300)
Supplement: Supplementary file 7 [file e-82-00534-sup8.zip › oi2035_SupportingMaterial/Example1/Sigma2 List Example1.txt]

3.08898
3.08898
90
* * *  GG (EVEN-EVEN)  * * *
0,-4,1.34,A
0,4,1.34,A
4,0,1.32,B
-4,0,1.32,B
* * *  GU (EVEN-ODD)  * * *
-2,1,1.83,C
2,-1,1.83,C
2,3,1.5,D
-2,-3,1.5,D
* * *  UG (ODD-EVEN)  * * *
-1,-2,1.83,E
1,2,1.83,E
-3,2,1.5,F
3,-2,1.5,F
* * *  UU (ODD-ODD)  * * *
3,1,1.67,G
-3,-1,1.67,G
-1,3,1.66,H
1,-3,1.66,H
* * *  TRIPLETS  * * *
5.6 -3,-1,G 1,2,E 2,-1,C
5.6 -2,1,C -1,-2,E 3,1,G
5.6 -2,1,C 1,-3,H 1,2,E
5.6 -1,-2,E -1,3,H 2,-1,C
3.7 -2,-3,D 0,4,A 2,-1,C
3.7 -2,1,C 0,-4,A 2,3,D
3.6 -4,0,B 1,2,E 3,-2,F
3.6 -3,2,F -1,-2,E 4,0,B
* * *  END OF LIST  * * *


Freq.	h	k	E(hk)	Ph(hk)

* * *  GG (EVEN-EVEN)  * * *
1	0	-4	1.34	A
1	0	4	1.34	A
1	4	0	1.32	B
1	-4	0	1.32	B

* * *  GU (EVEN-ODD)  * * *
3	-2	1	1.83	C
3	2	-1	1.83	C
1	2	3	1.5	D
1	-2	-3	1.5	D

* * *  UG (ODD-EVEN)  * * *
3	-1	-2	1.83	E
3	1	2	1.83	E
1	-3	2	1.5	F
1	3	-2	1.5	F

* * *  UU (ODD-ODD)  * * *
1	3	1	1.67	G
1	-3	-1	1.67	G
1	-1	3	1.66	H
1	1	-3	1.66	H


Triplets in algebraic form:

G  +  E  +  C  =  0
C  +  E  +  G  =  0
C  +  H  +  E  =  0
E  +  H  +  C  =  0
D  +  A  +  C  =  0
C  +  A  +  D  =  0
B  +  E  +  F  =  0
F  +  E  +  B  =  0
