# Supplementary material for: Revisiting symbolic addition: a step-by-step introduction to manual direct methods
Source: Acta Crystallogr E Crystallogr Commun. 2026 Apr 10;82(Pt 5):534–43. doi: 10.1107/S2056989026003300 (PMC13148211; doi:10.1107/S2056989026003300)
Supplement: Supplementary file 7 [file e-82-00534-sup8.zip › oi2035_SupportingMaterial/Example2/Example2 DISI Kernel calc/Model-2_FOU.txt]

3.08898
3.08898
90.00000
-4,-1,15.88,180
-4,0,10.06,0
-4,1,10.56,0
-3,-3,9.84,180
-3,-2,3.48,0
-3,-1,12.24,180
-3,0,18.70,0
-3,1,18.70,0
-3,2,11.12,0
-3,3,18.72,0
-2,-3,21.50,0
-2,-2,18.26,0
-2,-1,17.86,180
-2,0,7.20,180
-2,1,22.16,180
-2,2,14.88,180
-2,3,10.36,0
-1,-4,19.66,180
-1,-3,1.84,180
-1,-2,5.00,0
-1,-1,12.08,180
-1,0,5.70,0
-1,1,15.86,180
-1,2,6.92,180
-1,3,13.16,0
-1,4,4.32,0
0,-4,29.02,180
0,-3,5.38,180
0,-2,5.36,0
0,-1,8.64,0
0,1,8.64,0
0,2,5.36,0
0,3,5.38,180
0,4,29.02,180
1,-4,4.32,0
1,-3,13.16,0
1,-2,6.92,180
1,-1,15.86,180
1,0,5.70,0
1,1,12.08,180
1,2,5.00,0
1,3,1.84,180
1,4,19.66,180
2,-3,10.36,0
2,-2,14.88,180
2,-1,22.16,180
2,0,7.20,180
2,1,17.86,180
2,2,18.26,0
2,3,21.50,0
3,-3,18.72,0
3,-2,11.12,0
3,-1,18.70,0
3,0,18.70,0
3,1,12.24,180
3,2,3.48,0
3,3,9.84,180
4,-1,10.56,0
4,0,10.06,0
4,1,15.88,180
