# Supplementary material for: Revisiting symbolic addition: a step-by-step introduction to manual direct methods
Source: Acta Crystallogr E Crystallogr Commun. 2026 Apr 10;82(Pt 5):534–43. doi: 10.1107/S2056989026003300 (PMC13148211; doi:10.1107/S2056989026003300)
Supplement: Supplementary file 7 [file e-82-00534-sup8.zip › oi2035_SupportingMaterial/Example2/Example2 DISI Kernel calc/Model-2_CIF.vesta]

#VESTA_FORMAT_VERSION 3.5.4


CRYSTAL

TITLE
Model-2

GROUP
1 1 P 1
SYMOP
0 0 0 1 0 0 0 1 0 0 0 1 1
 -1.0 -1.0 -1.0  0 0 0  0 0 0  0 0 0
TRANM 0
0 0 0 1 0 0 0 1 0 0 0 1 1
LTRANSL
 -1
 0.000000  0.000000  0.000000  0.000000  0.000000  0.000000
LORIENT
 -1   0   0   0   0
 1.000000  0.000000  0.000000  1.000000  0.000000  0.000000
 0.000000  0.000000  1.000000  0.000000  0.000000  1.000000
LMATRIX
 1.000000  0.000000  0.000000  0.000000
 0.000000  1.000000  0.000000  0.000000
 0.000000  0.000000  1.000000  0.000000
 0.000000  0.000000  0.000000  1.000000
 0.000000  0.000000  0.000000
PHASON
 1.000000  0.000000  0.000000
 0.000000  1.000000  0.000000
 0.000000  0.000000  1.000000
CELLP
  3.088980   3.088980  10.000000  90.000000  90.000000  90.000000
  0.000000   0.000000   0.000000   0.000000   0.000000   0.000000
STRUC
  1  C         C1  1.0000   0.044290   0.389340   0.000000    1a       1
                            0.000000   0.000000   0.000000  0.00
  2  C         C2  1.0000   0.955710   0.610660   0.000000    1a       1
                            0.000000   0.000000   0.000000  0.00
  3  C         C3  1.0000   0.337780   0.086330   0.000000    1a       1
                            0.000000   0.000000   0.000000  0.00
  4  C         C4  1.0000   0.662220   0.913670   0.000000    1a       1
                            0.000000   0.000000   0.000000  0.00
  5  C         C5  1.0000   0.755820   0.141060   0.000000    1a       1
                            0.000000   0.000000   0.000000  0.00
  6  C         C6  1.0000   0.244180   0.858940   0.000000    1a       1
                            0.000000   0.000000   0.000000  0.00
  0 0 0 0 0 0 0
THERI 1
  1         C1  0.050000
  2         C2  0.050000
  3         C3  0.050000
  4         C4  0.050000
  5         C5  0.050000
  6         C6  0.050000
  0 0 0
SHAPE
  0       0       0       0   0.000000  0   192   192   192   192
BOUND
0 1 0 1 0 1 
  0   0   0   0  0
QCORIG
        0         0         0
SBOND
  1     C     C    0.00000    1.60000  0  0  1  0  5  0.250  2.000 127 127 127
  0 0 0 0
SITET
  1         C1  0.2000   0   0   0 128  73  41 204  0
  2         C2  0.2000   0   0   0 128  73  41 204  0
  3         C3  0.2000   0   0   0 128  73  41 204  0
  4         C4  0.2000   0   0   0 128  73  41 204  0
  5         C5  0.2000   0   0   0 128  73  41 204  0
  6         C6  0.2000   0   0   0 128  73  41 204  0
  0 0 0 0 0 0
VECTR
 0 0 0 0 0
VECTT
 0 0 0 0 0
SPLAN
  0   0   0   0
LBLAT
 -1
LBLSP
 -1
DLATM
 -1
DLBND
 -1
DLPLY
 -1
PLN2D
  0   0   0   0
ATOMT
  1          C  0.2000   0   0   0 128  73  41 204
  0 0 0 0 0 0
SCENE
 1.000000  0.000000  0.000000  0.000000
 0.000000  1.000000  0.000000  0.000000
 0.000000  0.000000  1.000000  0.000000
 0.000000  0.000000  0.000000  1.000000
 -0.364   0.000
  0.000
  2.297
HBOND 0 2

STYLE
DISPF 37753794
MODEL   0  1  0
SURFS   0  1  1
SECTS  32  1
FORMS   0  1
ATOMS   0  0  1
BONDS   5
POLYS   1
VECTS 1.000000
FORMP
  1  1.0   0   0   0
ATOMP
 24  24   0  50  2.0   0
BONDP
  1  16  0.250  2.000 127 127 127
POLYP
 204 1  1.000 180 180 180
ISURF
  0   0   0   0
TEX3P
  1  0.00000E+00  1.00000E+00
SECTP
  1  0.00000E+00  1.00000E+00  0.00000E+00  0.00000E+00  0.00000E+00  0.00000E+00
CONTR
 0.1 -1 1 1 10 -1 2 5
 2 1 2 1
   0   0   0
   0   0   0
   0   0   0
   0   0   0
HKLPP
  50 1  2.000  15 128 255
UCOLP
   0   1  3.000  15 128 255
COMPS 1
LABEL 1    12  1.000 0
PROJT 0  0.962
BKGRC
 255 255 255
DPTHQ 1 -0.5000  3.5000
LIGHT0 1
 1.000000  0.000000  0.000000  0.000000
 0.000000  1.000000  0.000000  0.000000
 0.000000  0.000000  1.000000  0.000000
 0.000000  0.000000  0.000000  1.000000
 0.000000  0.000000 20.000000  0.000000
 0.000000  0.000000 -1.000000
  26  26  26 255
 179 179 179 255
 255 255 255 255
LIGHT1
 1.000000  0.000000  0.000000  0.000000
 0.000000  1.000000  0.000000  0.000000
 0.000000  0.000000  1.000000  0.000000
 0.000000  0.000000  0.000000  1.000000
 0.000000  0.000000 20.000000  0.000000
 0.000000  0.000000 -1.000000
   0   0   0   0
   0   0   0   0
   0   0   0   0
LIGHT2
 1.000000  0.000000  0.000000  0.000000
 0.000000  1.000000  0.000000  0.000000
 0.000000  0.000000  1.000000  0.000000
 0.000000  0.000000  0.000000  1.000000
 0.000000  0.000000 20.000000  0.000000
 0.000000  0.000000 -1.000000
   0   0   0   0
   0   0   0   0
   0   0   0   0
LIGHT3
 1.000000  0.000000  0.000000  0.000000
 0.000000  1.000000  0.000000  0.000000
 0.000000  0.000000  1.000000  0.000000
 0.000000  0.000000  0.000000  1.000000
 0.000000  0.000000 20.000000  0.000000
 0.000000  0.000000 -1.000000
   0   0   0   0
   0   0   0   0
   0   0   0   0
SECCL 0

TEXCL 0

ATOMM
 204 204 204 255
  25.600
BONDM
 255 255 255 255
 128.000
POLYM
 255 255 255 255
 128.000
SURFM
   0   0   0 255
 128.000
FORMM
 255 255 255 255
 128.000
HKLPM
 255 255 255 255
 128.000
