# Supplementary material for: Revisiting symbolic addition: a step-by-step introduction to manual direct methods
Source: Acta Crystallogr E Crystallogr Commun. 2026 Apr 10;82(Pt 5):534–43. doi: 10.1107/S2056989026003300 (PMC13148211; doi:10.1107/S2056989026003300)
Supplement: Supplementary file 7 [file e-82-00534-sup8.zip › oi2035_SupportingMaterial/Example2/Example2 DISI Kernel calc/Model-2_DIFPAT.txt]

3.08898
3.08898
90.00000
-4,-1,0.7492,252
-4,0,0.7722,101
-4,1,0.7492,112
-3,-3,0.7281,97
-3,-2,0.8567,12
-3,-1,0.9768,150
-3,0,1.0297,350
-3,1,0.9768,350
-3,2,0.8567,124
-3,3,0.7281,350
-2,-3,0.8567,462
-2,-2,1.0921,333
-2,-1,1.3814,319
-2,0,1.5445,52
-2,1,1.3814,491
-2,2,1.0921,221
-2,3,0.8567,107
-1,-4,0.7492,387
-1,-3,0.9768,3
-1,-2,1.3814,25
-1,-1,2.1842,146
-1,0,3.0890,32
-1,1,2.1842,252
-1,2,1.3814,48
-1,3,0.9768,173
-1,4,0.7492,19
0,-4,0.7722,842
0,-3,1.0297,29
0,-2,1.5445,29
0,-1,3.0890,75
0,1,3.0890,75
0,2,1.5445,29
0,3,1.0297,29
0,4,0.7722,842
1,-4,0.7492,19
1,-3,0.9768,173
1,-2,1.3814,48
1,-1,2.1842,252
1,0,3.0890,32
1,1,2.1842,146
1,2,1.3814,25
1,3,0.9768,3
1,4,0.7492,387
2,-3,0.8567,107
2,-2,1.0921,221
2,-1,1.3814,491
2,0,1.5445,52
2,1,1.3814,319
2,2,1.0921,333
2,3,0.8567,462
3,-3,0.7281,350
3,-2,0.8567,124
3,-1,0.9768,350
3,0,1.0297,350
3,1,0.9768,150
3,2,0.8567,12
3,3,0.7281,97
4,-1,0.7492,112
4,0,0.7722,101
4,1,0.7492,252
