# Supplementary material for: Revisiting symbolic addition: a step-by-step introduction to manual direct methods
Source: Acta Crystallogr E Crystallogr Commun. 2026 Apr 10;82(Pt 5):534–43. doi: 10.1107/S2056989026003300 (PMC13148211; doi:10.1107/S2056989026003300)
Supplement: Supplementary file 7 [file e-82-00534-sup8.zip › oi2035_SupportingMaterial/Example2/Example2 DISI Kernel calc/Model2_CrystalData.txt]

NAME Model-2
A 3.08898
B 3.08898
GAMMA 90.0
N-ATOMS 3
C 0.04429 0.38934 
C 0.33778 0.08633 
C 0.75582 0.14106 
SYMMETRY p2 P


	
