# Supplementary material for: Revisiting symbolic addition: a step-by-step introduction to manual direct methods
Source: Acta Crystallogr E Crystallogr Commun. 2026 Apr 10;82(Pt 5):534–43. doi: 10.1107/S2056989026003300 (PMC13148211; doi:10.1107/S2056989026003300)
Supplement: Supplementary file 7 [file e-82-00534-sup8.zip › oi2035_SupportingMaterial/Example2/Example2 DISI Kernel calc/Model-2_PATT.txt]

3.08898
3.08898
90.00000
-4,-1,0.25,0
-3,0,0.35,0
-3,1,0.35,0
-3,3,0.35,0
-2,-3,0.46,0
-2,-2,0.33,0
-2,-1,0.32,0
-2,1,0.49,0
-2,2,0.22,0
-1,-4,0.39,0
-1,1,0.25,0
0,-4,0.84,0
0,4,0.84,0
1,-1,0.25,0
1,4,0.39,0
2,-2,0.22,0
2,-1,0.49,0
2,1,0.32,0
2,2,0.33,0
2,3,0.46,0
3,-3,0.35,0
3,-1,0.35,0
3,0,0.35,0
4,1,0.25,0
