# Supplementary material for: Revisiting symbolic addition: a step-by-step introduction to manual direct methods
Source: Acta Crystallogr E Crystallogr Commun. 2026 Apr 10;82(Pt 5):534–43. doi: 10.1107/S2056989026003300 (PMC13148211; doi:10.1107/S2056989026003300)
Supplement: Supplementary file 7 [file e-82-00534-sup8.zip › oi2035_SupportingMaterial/Example2/Example2 DISI Kernel calc/Model-2_log.txt]

DISI KERNEL v2.0
 
2026 by T.E. Weirich, weirich@gfe.rwth-aachen.de, orcid: 0000-0001-5539-0534
 
 


* * *  READING STRUCTURE INPUT PARAMETERS  * * *
 
Stucture Name:  Model-2
 
Lattice Parameters:  a = 3.08898 Å   b = 3.08898 Å   gamma = 90.00000 DEG
 
Reciprocal Lattice Parameters:  a* = 0.32373 Å-1   b* = 0.32373 Å-1   gamma* = 90.00000 DEG
 
! The basis contains the following 3 atom(s):
 
Atom No. 1:   C   0.04429   0.38934   occ = 1.00
 
Atom No. 2:   C   0.33778   0.08633   occ = 1.00
 
Atom No. 3:   C   0.75582   0.14106   occ = 1.00
 
! Basis will be expanded according to plane group symmetry 'p2'
 


* * *  GENERATED ATOM LIST  * * *
 
1: C   0.04429   0.38934   occ = 1.000
2: C   0.95571   0.61066   occ = 1.000
3: C   0.33778   0.08633   occ = 1.000
4: C   0.66222   0.91367   occ = 1.000
5: C   0.75582   0.14106   occ = 1.000
6: C   0.24418   0.85894   occ = 1.000


* * *  PARAMETERS FROM USER-DIALOG  * * *
 
! Crystallogr. resolution = 0.7 Å
! F(HK) table largest H=K = 9
! F(HK) table font size = 48
! E(HK) limit : 1
! A search for triplets with E1 x E2 x E3 > 0.1 will be done
 


* * *  CALCULATION OF STRUCTURE FACTORS  * * *
 
Crystallographic resolution (smallest interplanar spacing): 0.7 Å
 
F(00): 36     Extinctions with F(HK) = 0 are marked by * * * 
 
H	K	d(HK) [Å]	A(HK)	B(HK)	F(HK)	U(HK)	E(HK)	Alpha(HK)
____________________________________________________________________________________
 
-4	-1	0.7492		-15.88	0.00	15.88	0.44	1.08	180
-4	0	0.7722		10.06	0.00	10.06	0.28	0.68	0
-4	1	0.7492		10.56	0.00	10.56	0.29	0.72	0
-3	-3	0.7281		-9.84	0.00	9.84	0.27	0.67	180
-3	-2	0.8567		3.48	0.00	3.48	0.10	0.24	0
-3	-1	0.9768		-12.24	0.00	12.24	0.34	0.83	180
-3	0	1.0297		18.70	0.00	18.70	0.52	1.27	0
-3	1	0.9768		18.70	0.00	18.70	0.52	1.27	0
-3	2	0.8567		11.12	0.00	11.12	0.31	0.76	0
-3	3	0.7281		18.72	0.00	18.72	0.52	1.27	0
-2	-3	0.8567		21.50	0.00	21.50	0.60	1.46	0
-2	-2	1.0921		18.26	0.00	18.26	0.51	1.24	0
-2	-1	1.3814		-17.86	0.00	17.86	0.50	1.22	180
-2	0	1.5445		-7.20	0.00	7.20	0.20	0.49	180
-2	1	1.3814		-22.16	0.00	22.16	0.62	1.51	180
-2	2	1.0921		-14.88	0.00	14.88	0.41	1.01	180
-2	3	0.8567		10.36	0.00	10.36	0.29	0.70	0
-1	-4	0.7492		-19.66	0.00	19.66	0.55	1.34	180
-1	-3	0.9768		-1.84	0.00	1.84	0.05	0.13	180
-1	-2	1.3814		5.00	0.00	5.00	0.14	0.34	0
-1	-1	2.1842		-12.08	0.00	12.08	0.34	0.82	180
-1	0	3.0890		5.70	0.00	5.70	0.16	0.39	0
-1	1	2.1842		-15.86	0.00	15.86	0.44	1.08	180
-1	2	1.3814		-6.92	0.00	6.92	0.19	0.47	180
-1	3	0.9768		13.16	0.00	13.16	0.37	0.90	0
-1	4	0.7492		4.32	0.00	4.32	0.12	0.29	0
0	-4	0.7722		-29.02	0.00	29.02	0.81	1.97	180
0	-3	1.0297		-5.38	0.00	5.38	0.15	0.37	180
0	-2	1.5445		5.36	0.00	5.36	0.15	0.36	0
0	-1	3.0890		8.64	0.00	8.64	0.24	0.59	0
0	1	3.0890		8.64	0.00	8.64	0.24	0.59	0
0	2	1.5445		5.36	0.00	5.36	0.15	0.36	0
0	3	1.0297		-5.38	0.00	5.38	0.15	0.37	180
0	4	0.7722		-29.02	0.00	29.02	0.81	1.97	180
1	-4	0.7492		4.32	0.00	4.32	0.12	0.29	0
1	-3	0.9768		13.16	0.00	13.16	0.37	0.90	0
1	-2	1.3814		-6.92	0.00	6.92	0.19	0.47	180
1	-1	2.1842		-15.86	0.00	15.86	0.44	1.08	180
1	0	3.0890		5.70	0.00	5.70	0.16	0.39	0
1	1	2.1842		-12.08	0.00	12.08	0.34	0.82	180
1	2	1.3814		5.00	0.00	5.00	0.14	0.34	0
1	3	0.9768		-1.84	0.00	1.84	0.05	0.13	180
1	4	0.7492		-19.66	0.00	19.66	0.55	1.34	180
2	-3	0.8567		10.36	0.00	10.36	0.29	0.70	0
2	-2	1.0921		-14.88	0.00	14.88	0.41	1.01	180
2	-1	1.3814		-22.16	0.00	22.16	0.62	1.51	180
2	0	1.5445		-7.20	0.00	7.20	0.20	0.49	180
2	1	1.3814		-17.86	0.00	17.86	0.50	1.22	180
2	2	1.0921		18.26	0.00	18.26	0.51	1.24	0
2	3	0.8567		21.50	0.00	21.50	0.60	1.46	0
3	-3	0.7281		18.72	0.00	18.72	0.52	1.27	0
3	-2	0.8567		11.12	0.00	11.12	0.31	0.76	0
3	-1	0.9768		18.70	0.00	18.70	0.52	1.27	0
3	0	1.0297		18.70	0.00	18.70	0.52	1.27	0
3	1	0.9768		-12.24	0.00	12.24	0.34	0.83	180
3	2	0.8567		3.48	0.00	3.48	0.10	0.24	0
3	3	0.7281		-9.84	0.00	9.84	0.27	0.67	180
4	-1	0.7492		10.56	0.00	10.56	0.29	0.72	0
4	0	0.7722		10.06	0.00	10.06	0.28	0.68	0
4	1	0.7492		-15.88	0.00	15.88	0.44	1.08	180


* * *  SEARCH FOR TRIPLETS WITH E1 x E2 x E3 > 0.1  * * *
 
 
 1.8 = E(-4 -1) x E(1 4) x E(3 -3) = 1.08 x 1.34 x 1.27      (-4 -1) [180]     (1 4) [180]     (3 -3) [0]
 1.6 = E(-4 -1) x E(2 -2) x E(2 3) = 1.08 x 1.01 x 1.46      (-4 -1) [180]     (2 -2) [180]     (2 3) [0]
 2.0 = E(-4 -1) x E(2 -1) x E(2 2) = 1.08 x 1.51 x 1.24      (-4 -1) [180]     (2 -1) [180]     (2 2) [0]
 2.0 = E(-4 -1) x E(2 2) x E(2 -1) = 1.08 x 1.24 x 1.51      (-4 -1) [180]     (2 2) [0]     (2 -1) [180]
 1.6 = E(-4 -1) x E(2 3) x E(2 -2) = 1.08 x 1.46 x 1.01      (-4 -1) [180]     (2 3) [0]     (2 -2) [180]
 1.8 = E(-4 -1) x E(3 -3) x E(1 4) = 1.08 x 1.27 x 1.34      (-4 -1) [180]     (3 -3) [0]     (1 4) [180]
 1.7 = E(-3 0) x E(1 -1) x E(2 1) = 1.27 x 1.08 x 1.22      (-3 0) [0]     (1 -1) [180]     (2 1) [180]
 1.7 = E(-3 0) x E(2 1) x E(1 -1) = 1.27 x 1.22 x 1.08      (-3 0) [0]     (2 1) [180]     (1 -1) [180]
 1.8 = E(-3 3) x E(-1 -4) x E(4 1) = 1.27 x 1.34 x 1.08      (-3 3) [0]     (-1 -4) [180]     (4 1) [180]
 1.4 = E(-3 3) x E(1 -1) x E(2 -2) = 1.27 x 1.08 x 1.01      (-3 3) [0]     (1 -1) [180]     (2 -2) [180]
 1.4 = E(-3 3) x E(2 -2) x E(1 -1) = 1.27 x 1.01 x 1.08      (-3 3) [0]     (2 -2) [180]     (1 -1) [180]
 1.8 = E(-3 3) x E(4 1) x E(-1 -4) = 1.27 x 1.08 x 1.34      (-3 3) [0]     (4 1) [180]     (-1 -4) [180]
 1.6 = E(-2 -3) x E(-2 2) x E(4 1) = 1.46 x 1.01 x 1.08      (-2 -3) [0]     (-2 2) [180]     (4 1) [180]
 4.3 = E(-2 -3) x E(0 4) x E(2 -1) = 1.46 x 1.97 x 1.51      (-2 -3) [0]     (0 4) [180]     (2 -1) [180]
 2.1 = E(-2 -3) x E(1 -1) x E(1 4) = 1.46 x 1.08 x 1.34      (-2 -3) [0]     (1 -1) [180]     (1 4) [180]
 2.1 = E(-2 -3) x E(1 4) x E(1 -1) = 1.46 x 1.34 x 1.08      (-2 -3) [0]     (1 4) [180]     (1 -1) [180]
 4.3 = E(-2 -3) x E(2 -1) x E(0 4) = 1.46 x 1.51 x 1.97      (-2 -3) [0]     (2 -1) [180]     (0 4) [180]
 1.6 = E(-2 -3) x E(4 1) x E(-2 2) = 1.46 x 1.08 x 1.01      (-2 -3) [0]     (4 1) [180]     (-2 2) [180]
 2.0 = E(-2 -2) x E(-2 1) x E(4 1) = 1.24 x 1.51 x 1.08      (-2 -2) [0]     (-2 1) [180]     (4 1) [180]
 2.5 = E(-2 -2) x E(0 4) x E(2 -2) = 1.24 x 1.97 x 1.01      (-2 -2) [0]     (0 4) [180]     (2 -2) [180]
 2.5 = E(-2 -2) x E(2 -2) x E(0 4) = 1.24 x 1.01 x 1.97      (-2 -2) [0]     (2 -2) [180]     (0 4) [180]
 2.0 = E(-2 -2) x E(4 1) x E(-2 1) = 1.24 x 1.08 x 1.51      (-2 -2) [0]     (4 1) [180]     (-2 1) [180]
 1.7 = E(-2 -1) x E(-1 1) x E(3 0) = 1.22 x 1.08 x 1.27      (-2 -1) [180]     (-1 1) [180]     (3 0) [0]
 1.7 = E(-2 -1) x E(3 0) x E(-1 1) = 1.22 x 1.27 x 1.08      (-2 -1) [180]     (3 0) [0]     (-1 1) [180]
 2.0 = E(-2 1) x E(-2 -2) x E(4 1) = 1.51 x 1.24 x 1.08      (-2 1) [180]     (-2 -2) [0]     (4 1) [180]
 4.3 = E(-2 1) x E(0 -4) x E(2 3) = 1.51 x 1.97 x 1.46      (-2 1) [180]     (0 -4) [180]     (2 3) [0]
 4.3 = E(-2 1) x E(2 3) x E(0 -4) = 1.51 x 1.46 x 1.97      (-2 1) [180]     (2 3) [0]     (0 -4) [180]
 2.0 = E(-2 1) x E(4 1) x E(-2 -2) = 1.51 x 1.08 x 1.24      (-2 1) [180]     (4 1) [180]     (-2 -2) [0]
 1.6 = E(-2 2) x E(-2 -3) x E(4 1) = 1.01 x 1.46 x 1.08      (-2 2) [180]     (-2 -3) [0]     (4 1) [180]
 1.4 = E(-2 2) x E(-1 1) x E(3 -3) = 1.01 x 1.08 x 1.27      (-2 2) [180]     (-1 1) [180]     (3 -3) [0]
 2.5 = E(-2 2) x E(0 -4) x E(2 2) = 1.01 x 1.97 x 1.24      (-2 2) [180]     (0 -4) [180]     (2 2) [0]
 2.5 = E(-2 2) x E(2 2) x E(0 -4) = 1.01 x 1.24 x 1.97      (-2 2) [180]     (2 2) [0]     (0 -4) [180]
 1.4 = E(-2 2) x E(3 -3) x E(-1 1) = 1.01 x 1.27 x 1.08      (-2 2) [180]     (3 -3) [0]     (-1 1) [180]
 1.6 = E(-2 2) x E(4 1) x E(-2 -3) = 1.01 x 1.08 x 1.46      (-2 2) [180]     (4 1) [180]     (-2 -3) [0]
 1.8 = E(-1 -4) x E(-3 3) x E(4 1) = 1.34 x 1.27 x 1.08      (-1 -4) [180]     (-3 3) [0]     (4 1) [180]
 2.1 = E(-1 -4) x E(-1 1) x E(2 3) = 1.34 x 1.08 x 1.46      (-1 -4) [180]     (-1 1) [180]     (2 3) [0]
 2.1 = E(-1 -4) x E(2 3) x E(-1 1) = 1.34 x 1.46 x 1.08      (-1 -4) [180]     (2 3) [0]     (-1 1) [180]
 1.8 = E(-1 -4) x E(4 1) x E(-3 3) = 1.34 x 1.08 x 1.27      (-1 -4) [180]     (4 1) [180]     (-3 3) [0]
 1.7 = E(-1 1) x E(-2 -1) x E(3 0) = 1.08 x 1.22 x 1.27      (-1 1) [180]     (-2 -1) [180]     (3 0) [0]
 1.4 = E(-1 1) x E(-2 2) x E(3 -3) = 1.08 x 1.01 x 1.27      (-1 1) [180]     (-2 2) [180]     (3 -3) [0]
 2.1 = E(-1 1) x E(-1 -4) x E(2 3) = 1.08 x 1.34 x 1.46      (-1 1) [180]     (-1 -4) [180]     (2 3) [0]
 2.1 = E(-1 1) x E(2 3) x E(-1 -4) = 1.08 x 1.46 x 1.34      (-1 1) [180]     (2 3) [0]     (-1 -4) [180]
 1.4 = E(-1 1) x E(3 -3) x E(-2 2) = 1.08 x 1.27 x 1.01      (-1 1) [180]     (3 -3) [0]     (-2 2) [180]
 1.7 = E(-1 1) x E(3 0) x E(-2 -1) = 1.08 x 1.27 x 1.22      (-1 1) [180]     (3 0) [0]     (-2 -1) [180]
 4.3 = E(0 -4) x E(-2 1) x E(2 3) = 1.97 x 1.51 x 1.46      (0 -4) [180]     (-2 1) [180]     (2 3) [0]
 2.5 = E(0 -4) x E(-2 2) x E(2 2) = 1.97 x 1.01 x 1.24      (0 -4) [180]     (-2 2) [180]     (2 2) [0]
 2.5 = E(0 -4) x E(2 2) x E(-2 2) = 1.97 x 1.24 x 1.01      (0 -4) [180]     (2 2) [0]     (-2 2) [180]
 4.3 = E(0 -4) x E(2 3) x E(-2 1) = 1.97 x 1.46 x 1.51      (0 -4) [180]     (2 3) [0]     (-2 1) [180]
 4.3 = E(0 4) x E(-2 -3) x E(2 -1) = 1.97 x 1.46 x 1.51      (0 4) [180]     (-2 -3) [0]     (2 -1) [180]
 2.5 = E(0 4) x E(-2 -2) x E(2 -2) = 1.97 x 1.24 x 1.01      (0 4) [180]     (-2 -2) [0]     (2 -2) [180]
 2.5 = E(0 4) x E(2 -2) x E(-2 -2) = 1.97 x 1.01 x 1.24      (0 4) [180]     (2 -2) [180]     (-2 -2) [0]
 4.3 = E(0 4) x E(2 -1) x E(-2 -3) = 1.97 x 1.51 x 1.46      (0 4) [180]     (2 -1) [180]     (-2 -3) [0]
 1.7 = E(1 -1) x E(-3 0) x E(2 1) = 1.08 x 1.27 x 1.22      (1 -1) [180]     (-3 0) [0]     (2 1) [180]
 1.4 = E(1 -1) x E(-3 3) x E(2 -2) = 1.08 x 1.27 x 1.01      (1 -1) [180]     (-3 3) [0]     (2 -2) [180]
 2.1 = E(1 -1) x E(-2 -3) x E(1 4) = 1.08 x 1.46 x 1.34      (1 -1) [180]     (-2 -3) [0]     (1 4) [180]
 2.1 = E(1 -1) x E(1 4) x E(-2 -3) = 1.08 x 1.34 x 1.46      (1 -1) [180]     (1 4) [180]     (-2 -3) [0]
 1.4 = E(1 -1) x E(2 -2) x E(-3 3) = 1.08 x 1.01 x 1.27      (1 -1) [180]     (2 -2) [180]     (-3 3) [0]
 1.7 = E(1 -1) x E(2 1) x E(-3 0) = 1.08 x 1.22 x 1.27      (1 -1) [180]     (2 1) [180]     (-3 0) [0]
 1.8 = E(1 4) x E(-4 -1) x E(3 -3) = 1.34 x 1.08 x 1.27      (1 4) [180]     (-4 -1) [180]     (3 -3) [0]
 2.1 = E(1 4) x E(-2 -3) x E(1 -1) = 1.34 x 1.46 x 1.08      (1 4) [180]     (-2 -3) [0]     (1 -1) [180]
 2.1 = E(1 4) x E(1 -1) x E(-2 -3) = 1.34 x 1.08 x 1.46      (1 4) [180]     (1 -1) [180]     (-2 -3) [0]
 1.8 = E(1 4) x E(3 -3) x E(-4 -1) = 1.34 x 1.27 x 1.08      (1 4) [180]     (3 -3) [0]     (-4 -1) [180]
 1.6 = E(2 -2) x E(-4 -1) x E(2 3) = 1.01 x 1.08 x 1.46      (2 -2) [180]     (-4 -1) [180]     (2 3) [0]
 1.4 = E(2 -2) x E(-3 3) x E(1 -1) = 1.01 x 1.27 x 1.08      (2 -2) [180]     (-3 3) [0]     (1 -1) [180]
 2.5 = E(2 -2) x E(-2 -2) x E(0 4) = 1.01 x 1.24 x 1.97      (2 -2) [180]     (-2 -2) [0]     (0 4) [180]
 2.5 = E(2 -2) x E(0 4) x E(-2 -2) = 1.01 x 1.97 x 1.24      (2 -2) [180]     (0 4) [180]     (-2 -2) [0]
 1.4 = E(2 -2) x E(1 -1) x E(-3 3) = 1.01 x 1.08 x 1.27      (2 -2) [180]     (1 -1) [180]     (-3 3) [0]
 1.6 = E(2 -2) x E(2 3) x E(-4 -1) = 1.01 x 1.46 x 1.08      (2 -2) [180]     (2 3) [0]     (-4 -1) [180]
 2.0 = E(2 -1) x E(-4 -1) x E(2 2) = 1.51 x 1.08 x 1.24      (2 -1) [180]     (-4 -1) [180]     (2 2) [0]
 4.3 = E(2 -1) x E(-2 -3) x E(0 4) = 1.51 x 1.46 x 1.97      (2 -1) [180]     (-2 -3) [0]     (0 4) [180]
 4.3 = E(2 -1) x E(0 4) x E(-2 -3) = 1.51 x 1.97 x 1.46      (2 -1) [180]     (0 4) [180]     (-2 -3) [0]
 2.0 = E(2 -1) x E(2 2) x E(-4 -1) = 1.51 x 1.24 x 1.08      (2 -1) [180]     (2 2) [0]     (-4 -1) [180]
 1.7 = E(2 1) x E(-3 0) x E(1 -1) = 1.22 x 1.27 x 1.08      (2 1) [180]     (-3 0) [0]     (1 -1) [180]
 1.7 = E(2 1) x E(1 -1) x E(-3 0) = 1.22 x 1.08 x 1.27      (2 1) [180]     (1 -1) [180]     (-3 0) [0]
 2.0 = E(2 2) x E(-4 -1) x E(2 -1) = 1.24 x 1.08 x 1.51      (2 2) [0]     (-4 -1) [180]     (2 -1) [180]
 2.5 = E(2 2) x E(-2 2) x E(0 -4) = 1.24 x 1.01 x 1.97      (2 2) [0]     (-2 2) [180]     (0 -4) [180]
 2.5 = E(2 2) x E(0 -4) x E(-2 2) = 1.24 x 1.97 x 1.01      (2 2) [0]     (0 -4) [180]     (-2 2) [180]
 2.0 = E(2 2) x E(2 -1) x E(-4 -1) = 1.24 x 1.51 x 1.08      (2 2) [0]     (2 -1) [180]     (-4 -1) [180]
 1.6 = E(2 3) x E(-4 -1) x E(2 -2) = 1.46 x 1.08 x 1.01      (2 3) [0]     (-4 -1) [180]     (2 -2) [180]
 4.3 = E(2 3) x E(-2 1) x E(0 -4) = 1.46 x 1.51 x 1.97      (2 3) [0]     (-2 1) [180]     (0 -4) [180]
 2.1 = E(2 3) x E(-1 -4) x E(-1 1) = 1.46 x 1.34 x 1.08      (2 3) [0]     (-1 -4) [180]     (-1 1) [180]
 2.1 = E(2 3) x E(-1 1) x E(-1 -4) = 1.46 x 1.08 x 1.34      (2 3) [0]     (-1 1) [180]     (-1 -4) [180]
 4.3 = E(2 3) x E(0 -4) x E(-2 1) = 1.46 x 1.97 x 1.51      (2 3) [0]     (0 -4) [180]     (-2 1) [180]
 1.6 = E(2 3) x E(2 -2) x E(-4 -1) = 1.46 x 1.01 x 1.08      (2 3) [0]     (2 -2) [180]     (-4 -1) [180]
 1.8 = E(3 -3) x E(-4 -1) x E(1 4) = 1.27 x 1.08 x 1.34      (3 -3) [0]     (-4 -1) [180]     (1 4) [180]
 1.4 = E(3 -3) x E(-2 2) x E(-1 1) = 1.27 x 1.01 x 1.08      (3 -3) [0]     (-2 2) [180]     (-1 1) [180]
 1.4 = E(3 -3) x E(-1 1) x E(-2 2) = 1.27 x 1.08 x 1.01      (3 -3) [0]     (-1 1) [180]     (-2 2) [180]
 1.8 = E(3 -3) x E(1 4) x E(-4 -1) = 1.27 x 1.34 x 1.08      (3 -3) [0]     (1 4) [180]     (-4 -1) [180]
 1.7 = E(3 0) x E(-2 -1) x E(-1 1) = 1.27 x 1.22 x 1.08      (3 0) [0]     (-2 -1) [180]     (-1 1) [180]
 1.7 = E(3 0) x E(-1 1) x E(-2 -1) = 1.27 x 1.08 x 1.22      (3 0) [0]     (-1 1) [180]     (-2 -1) [180]
 1.8 = E(4 1) x E(-3 3) x E(-1 -4) = 1.08 x 1.27 x 1.34      (4 1) [180]     (-3 3) [0]     (-1 -4) [180]
 1.6 = E(4 1) x E(-2 -3) x E(-2 2) = 1.08 x 1.46 x 1.01      (4 1) [180]     (-2 -3) [0]     (-2 2) [180]
 2.0 = E(4 1) x E(-2 -2) x E(-2 1) = 1.08 x 1.24 x 1.51      (4 1) [180]     (-2 -2) [0]     (-2 1) [180]
 2.0 = E(4 1) x E(-2 1) x E(-2 -2) = 1.08 x 1.51 x 1.24      (4 1) [180]     (-2 1) [180]     (-2 -2) [0]
 1.6 = E(4 1) x E(-2 2) x E(-2 -3) = 1.08 x 1.01 x 1.46      (4 1) [180]     (-2 2) [180]     (-2 -3) [0]
 1.8 = E(4 1) x E(-1 -4) x E(-3 3) = 1.08 x 1.34 x 1.27      (4 1) [180]     (-1 -4) [180]     (-3 3) [0]

* * * * *  DISI-KERNEL OUTPUT  * * * * *
 
60 structure factors F(HK) are written to the file: Model-2_FOU.txt
 
60 structure factors with non-zero amplitude
 
A table with structure factors F(HK) is written to: Model-2_F(HK)-Table.jpg
 
A table with structure factor phases is written to: Model-2_SF-Phase(HK)-Table.jpg
 
A table with normalized structure factors E(HK) > 1 is written to: Model-2_E(HK)-Table.jpg
 
24 normalized structure factors E(HK) > 1 are written to file: Model-2_EFOU.txt
 
A list with 24 |F(HK)|^2 values with E(HK) > 1 are written to file: Model-2_PATT.txt
 
A CIF file is built and saved as Model-2_CIF.txt

A table with by parity ordered E-values participating in triplets is written to file: Model-2_TRIPLETS.txt
 
