# Supplementary material for: Revisiting symbolic addition: a step-by-step introduction to manual direct methods
Source: Acta Crystallogr E Crystallogr Commun. 2026 Apr 10;82(Pt 5):534–43. doi: 10.1107/S2056989026003300 (PMC13148211; doi:10.1107/S2056989026003300)
Supplement: Supplementary file 7 [file e-82-00534-sup8.zip › oi2035_SupportingMaterial/Example2/Example2 DISI Kernel calc/Model-2_TRIPLETS.txt]

3.08898
3.08898
90.00000
* * *  GG (EVEN-EVEN) WITH E >= 1  * * *
2,-2,1.01,180
2,2,1.24,0
-2,2,1.01,180
0,4,1.97,180
-2,-2,1.24,0
0,-4,1.97,180
* * *  GU (EVEN-UNEVEN) WITH E >= 1  * * *
-4,-1,1.08,180
2,3,1.46,0
2,-1,1.51,180
2,1,1.22,180
4,1,1.08,180
-2,-3,1.46,0
-2,1,1.51,180
-2,-1,1.22,180
* * *  UG (UNEVEN-EVEN) WITH E >= 1  * * *
1,4,1.34,180
-3,0,1.27,0
-1,-4,1.34,180
3,0,1.27,0
* * *  UU (UNEVEN-UNEVEN) WITH E >= 1  * * *
3,-3,1.27,0
1,-1,1.08,180
-3,3,1.27,0
-1,1,1.08,180
* * *  TRIPLETS WITH E >= 1  * * *
1.8 -4,-1,180 1,4,180 3,-3,0
1.6 -4,-1,180 2,-2,180 2,3,0
2.0 -4,-1,180 2,-1,180 2,2,0
2.0 -4,-1,180 2,2,0 2,-1,180
1.6 -4,-1,180 2,3,0 2,-2,180
1.8 -4,-1,180 3,-3,0 1,4,180
1.7 -3,0,0 1,-1,180 2,1,180
1.7 -3,0,0 2,1,180 1,-1,180
1.8 -3,3,0 -1,-4,180 4,1,180
1.4 -3,3,0 1,-1,180 2,-2,180
1.4 -3,3,0 2,-2,180 1,-1,180
1.8 -3,3,0 4,1,180 -1,-4,180
1.6 -2,-3,0 -2,2,180 4,1,180
4.3 -2,-3,0 0,4,180 2,-1,180
2.1 -2,-3,0 1,-1,180 1,4,180
2.1 -2,-3,0 1,4,180 1,-1,180
4.3 -2,-3,0 2,-1,180 0,4,180
1.6 -2,-3,0 4,1,180 -2,2,180
2.0 -2,-2,0 -2,1,180 4,1,180
2.5 -2,-2,0 0,4,180 2,-2,180
2.5 -2,-2,0 2,-2,180 0,4,180
2.0 -2,-2,0 4,1,180 -2,1,180
1.7 -2,-1,180 -1,1,180 3,0,0
1.7 -2,-1,180 3,0,0 -1,1,180
2.0 -2,1,180 -2,-2,0 4,1,180
4.3 -2,1,180 0,-4,180 2,3,0
4.3 -2,1,180 2,3,0 0,-4,180
2.0 -2,1,180 4,1,180 -2,-2,0
1.6 -2,2,180 -2,-3,0 4,1,180
1.4 -2,2,180 -1,1,180 3,-3,0
2.5 -2,2,180 0,-4,180 2,2,0
2.5 -2,2,180 2,2,0 0,-4,180
1.4 -2,2,180 3,-3,0 -1,1,180
1.6 -2,2,180 4,1,180 -2,-3,0
1.8 -1,-4,180 -3,3,0 4,1,180
2.1 -1,-4,180 -1,1,180 2,3,0
2.1 -1,-4,180 2,3,0 -1,1,180
1.8 -1,-4,180 4,1,180 -3,3,0
1.7 -1,1,180 -2,-1,180 3,0,0
1.4 -1,1,180 -2,2,180 3,-3,0
2.1 -1,1,180 -1,-4,180 2,3,0
2.1 -1,1,180 2,3,0 -1,-4,180
1.4 -1,1,180 3,-3,0 -2,2,180
1.7 -1,1,180 3,0,0 -2,-1,180
4.3 0,-4,180 -2,1,180 2,3,0
2.5 0,-4,180 -2,2,180 2,2,0
2.5 0,-4,180 2,2,0 -2,2,180
4.3 0,-4,180 2,3,0 -2,1,180
4.3 0,4,180 -2,-3,0 2,-1,180
2.5 0,4,180 -2,-2,0 2,-2,180
2.5 0,4,180 2,-2,180 -2,-2,0
4.3 0,4,180 2,-1,180 -2,-3,0
1.7 1,-1,180 -3,0,0 2,1,180
1.4 1,-1,180 -3,3,0 2,-2,180
2.1 1,-1,180 -2,-3,0 1,4,180
2.1 1,-1,180 1,4,180 -2,-3,0
1.4 1,-1,180 2,-2,180 -3,3,0
1.7 1,-1,180 2,1,180 -3,0,0
1.8 1,4,180 -4,-1,180 3,-3,0
2.1 1,4,180 -2,-3,0 1,-1,180
2.1 1,4,180 1,-1,180 -2,-3,0
1.8 1,4,180 3,-3,0 -4,-1,180
1.6 2,-2,180 -4,-1,180 2,3,0
1.4 2,-2,180 -3,3,0 1,-1,180
2.5 2,-2,180 -2,-2,0 0,4,180
2.5 2,-2,180 0,4,180 -2,-2,0
1.4 2,-2,180 1,-1,180 -3,3,0
1.6 2,-2,180 2,3,0 -4,-1,180
2.0 2,-1,180 -4,-1,180 2,2,0
4.3 2,-1,180 -2,-3,0 0,4,180
4.3 2,-1,180 0,4,180 -2,-3,0
2.0 2,-1,180 2,2,0 -4,-1,180
1.7 2,1,180 -3,0,0 1,-1,180
1.7 2,1,180 1,-1,180 -3,0,0
2.0 2,2,0 -4,-1,180 2,-1,180
2.5 2,2,0 -2,2,180 0,-4,180
2.5 2,2,0 0,-4,180 -2,2,180
2.0 2,2,0 2,-1,180 -4,-1,180
1.6 2,3,0 -4,-1,180 2,-2,180
4.3 2,3,0 -2,1,180 0,-4,180
2.1 2,3,0 -1,-4,180 -1,1,180
2.1 2,3,0 -1,1,180 -1,-4,180
4.3 2,3,0 0,-4,180 -2,1,180
1.6 2,3,0 2,-2,180 -4,-1,180
1.8 3,-3,0 -4,-1,180 1,4,180
1.4 3,-3,0 -2,2,180 -1,1,180
1.4 3,-3,0 -1,1,180 -2,2,180
1.8 3,-3,0 1,4,180 -4,-1,180
1.7 3,0,0 -2,-1,180 -1,1,180
1.7 3,0,0 -1,1,180 -2,-1,180
1.8 4,1,180 -3,3,0 -1,-4,180
1.6 4,1,180 -2,-3,0 -2,2,180
2.0 4,1,180 -2,-2,0 -2,1,180
2.0 4,1,180 -2,1,180 -2,-2,0
1.6 4,1,180 -2,2,180 -2,-3,0
1.8 4,1,180 -1,-4,180 -3,3,0
* * *  END OF LIST  * * *
0
