# Supplementary material for: Revisiting symbolic addition: a step-by-step introduction to manual direct methods
Source: Acta Crystallogr E Crystallogr Commun. 2026 Apr 10;82(Pt 5):534–43. doi: 10.1107/S2056989026003300 (PMC13148211; doi:10.1107/S2056989026003300)
Supplement: Supplementary file 7 [file e-82-00534-sup8.zip › oi2035_SupportingMaterial/Example2/Example2 FOU Maps/E_Phasen_calc_model_example2.txt]

0	-4	1.97	180
0	4	1.97	180
-2	-2	1.24	0
2	2	1.24	0
-2	2	1.01	180
2	-2	1.01	180
-2	1	1.51	180
2	-1	1.51	180
-2	-3	1.46	0
2	3	1.46	0
-2	-1	1.22	180
2	1	1.22	180
4	1	1.08	180
-4	-1	1.08	180
-1	-4	1.34	180
1	4	1.34	180
3	0	1.27	0
-3	0	1.27	0
-3	3	1.27	0
3	-3	1.27	0
-1	1	1.08	180
1	-1	1.08	180
