# Supplementary material for: Revisiting symbolic addition: a step-by-step introduction to manual direct methods
Source: Acta Crystallogr E Crystallogr Commun. 2026 Apr 10;82(Pt 5):534–43. doi: 10.1107/S2056989026003300 (PMC13148211; doi:10.1107/S2056989026003300)
Supplement: Supplementary file 7 [file e-82-00534-sup8.zip › oi2035_SupportingMaterial/Example2/Example2 FOU Maps/Solution2 A=180 B=0 F=0.txt]

3.08898
3.08898
90.00000
0,-4,1.97,180
0,4,1.97,180
-2,-2,1.24,0
2,2,1.24,0
-2,2,1.01,180
2,-2,1.01,180
-2,1,1.51,180
2,-1,1.51,180
-2,-3,1.46,0
2,3,1.46,0
-2,-1,1.22,0
2,1,1.22,0
4,1,1.08,180
-4,-1,1.08,180
-1,-4,1.34,180
1,4,1.34,180
3,0,1.27,180
-3,0,1.27,180
-3,3,1.27,0
3,-3,1.27,0
-1,1,1.08,180
1,-1,1.08,180
