# Supplementary material for: Revisiting symbolic addition: a step-by-step introduction to manual direct methods
Source: Acta Crystallogr E Crystallogr Commun. 2026 Apr 10;82(Pt 5):534–43. doi: 10.1107/S2056989026003300 (PMC13148211; doi:10.1107/S2056989026003300)
Supplement: Supplementary file 7 [file e-82-00534-sup8.zip › oi2035_SupportingMaterial/Example2/Example2 FOU Maps/PhaseTables8Solutions.xlsx]

## Sheet: Sheet1
0	-4	A	0	180	0	0	0	180	180	180					0	-4	1.97	180
0	4	A	0	180	0	0	0	180	180	180					0	4	1.97	180
-2	-2	B	0	0	180	0	180	0	180	180					-2	-2	1.24	0
2	2	B	0	0	180	0	180	0	180	180					2	2	1.24	0
-2	2	-A-B	0	180	180	0	180	180	0	0					-2	2	1.01	180
2	-2	-A-B	0	180	180	0	180	180	0	0					2	-2	1.01	180
-2	1	A	0	180	0	0	0	180	180	180					-2	1	1.51	180
2	-1	A	0	180	0	0	0	180	180	180					2	-1	1.51	180
-2	-3	0	0	0	0	0	0	0	0	0					-2	-3	1.46	0
2	3	0	0	0	0	0	0	0	0	0					2	3	1.46	0
-2	-1	F	0	0	0	180	180	180	0	180					-2	-1	1.22	180
2	1	F	0	0	0	180	180	180	0	180					2	1	1.22	180
4	1	-A-B	0	180	180	0	180	180	0	0					4	1	1.08	180
-4	-1	-A-B	0	180	180	0	180	180	0	0					-4	-1	1.08	180
-1	-4	180	180	180	180	180	180	180	180	180					-1	-4	1.34	180
1	4	180	180	180	180	180	180	180	180	180					1	4	1.34	180
3	0	180-F	180	180	180	0	0	0	180	0					3	0	1.27	0
-3	0	180-F	180	180	180	0	0	0	180	0					-3	0	1.27	0
-3	3	A+B+180	180	0	0	180	0	0	180	180					-3	3	1.27	0
3	-3	A+B+180	180	0	0	180	0	0	180	180					3	-3	1.27	0
-1	1	180	180	180	180	180	180	180	180	180					-1	1	1.08	180
1	-1	180	180	180	180	180	180	180	180	180					1	-1	1.08	180
