# Supplementary material for: Revisiting symbolic addition: a step-by-step introduction to manual direct methods
Source: Acta Crystallogr E Crystallogr Commun. 2026 Apr 10;82(Pt 5):534–43. doi: 10.1107/S2056989026003300 (PMC13148211; doi:10.1107/S2056989026003300)
Supplement: Supplementary file 7 [file e-82-00534-sup8.zip › oi2035_SupportingMaterial/Example3/Example3 DISI-Kernel/1_SymbAddPhasing.txt]

6.19900
8.00400
103.81800
* * *  GG (EVEN-EVEN)  * * *
-6,4,1.65,0
6,-4,1.65,0
-4,-2,1.59,0
4,2,1.59,0
-2,6,1.44,0
2,-6,1.44,0
0,-4,1.4,180
0,4,1.4,180
* * *  GU (EVEN-UNEVEN)  * * *
-2,7,2.85,180
2,-7,2.85,180
-4,-3,2.67,180
4,3,2.67,180
-2,-9,2.66,180
2,9,2.66,180
-4,1,1.49,0
4,-1,1.49,0
8,-1,1.35,0
-8,1,1.35,0
-6,7,1.23,0
6,-7,1.23,0
8,-5,1.17,180
-8,5,1.17,180
0,-1,1.08,180
0,1,1.08,180
* * *  UG (UNEVEN-EVEN)  * * *
-7,4,2.86,180
7,-4,2.86,180
-5,-2,2.61,180
5,2,2.61,180
-5,-6,2.13,0
5,6,2.13,0
-3,8,1.72,180
3,-8,1.72,180
-3,4,1.51,0
3,-4,1.51,0
* * *  UU (UNEVEN-UNEVEN)  * * *
-3,7,2.55,0
3,-7,2.55,0
-7,5,2.49,0
7,-5,2.49,0
7,-1,2.04,180
-7,1,2.04,180
-1,-3,1.83,180
1,3,1.83,180
-5,-3,1.52,0
5,3,1.52,0
-3,3,1.1,180
3,-3,1.1,180
-1,1,1.09,0
1,-1,1.09,0
* * *  TRIPLETS  * * *
19.5 -7,4,180 3,-7,0 4,3,180
19.5 -7,4,180 4,3,180 3,-7,0
19.5 -4,-3,180 -3,7,0 7,-4,180
19.5 -4,-3,180 7,-4,180 -3,7,0
19.5 -3,7,0 -4,-3,180 7,-4,180
19.5 -3,7,0 7,-4,180 -4,-3,180
19.5 3,-7,0 -7,4,180 4,3,180
19.5 3,-7,0 4,3,180 -7,4,180
19.5 4,3,180 -7,4,180 3,-7,0
19.5 4,3,180 3,-7,0 -7,4,180
19.5 7,-4,180 -4,-3,180 -3,7,0
19.5 7,-4,180 -3,7,0 -4,-3,180
18.5 -7,5,0 2,-7,180 5,2,180
18.5 -7,5,0 5,2,180 2,-7,180
18.5 -5,-2,180 -2,7,180 7,-5,0
18.5 -5,-2,180 7,-5,0 -2,7,180
18.5 -2,7,180 -5,-2,180 7,-5,0
18.5 -2,7,180 7,-5,0 -5,-2,180
18.5 2,-7,180 -7,5,0 5,2,180
18.5 2,-7,180 5,2,180 -7,5,0
18.5 5,2,180 -7,5,0 2,-7,180
18.5 5,2,180 2,-7,180 -7,5,0
18.5 7,-5,0 -5,-2,180 -2,7,180
18.5 7,-5,0 -2,7,180 -5,-2,180
17.7 -5,-2,180 2,9,180 3,-7,0
17.7 -5,-2,180 3,-7,0 2,9,180
17.7 -3,7,0 -2,-9,180 5,2,180
17.7 -3,7,0 5,2,180 -2,-9,180
17.7 -2,-9,180 -3,7,0 5,2,180
17.7 -2,-9,180 5,2,180 -3,7,0
17.7 2,9,180 -5,-2,180 3,-7,0
17.7 2,9,180 3,-7,0 -5,-2,180
17.7 3,-7,0 -5,-2,180 2,9,180
17.7 3,-7,0 2,9,180 -5,-2,180
17.7 5,2,180 -3,7,0 -2,-9,180
17.7 5,2,180 -2,-9,180 -3,7,0
12.6 -6,4,0 2,-7,180 4,3,180
12.6 -6,4,0 4,3,180 2,-7,180
12.6 -4,-3,180 -2,7,180 6,-4,0
12.6 -4,-3,180 6,-4,0 -2,7,180
12.6 -2,7,180 -4,-3,180 6,-4,0
12.6 -2,7,180 6,-4,0 -4,-3,180
12.6 2,-7,180 -6,4,0 4,3,180
12.6 2,-7,180 4,3,180 -6,4,0
12.6 4,3,180 -6,4,0 2,-7,180
12.6 4,3,180 2,-7,180 -6,4,0
12.6 6,-4,0 -4,-3,180 -2,7,180
12.6 6,-4,0 -2,7,180 -4,-3,180
12.4 -7,1,180 2,-7,180 5,6,0
12.4 -7,1,180 5,6,0 2,-7,180
12.4 -7,4,180 2,-7,180 5,3,0
12.4 -7,4,180 5,3,0 2,-7,180
12.4 -5,-6,0 -2,7,180 7,-1,180
12.4 -5,-6,0 7,-1,180 -2,7,180
12.4 -5,-3,0 -2,7,180 7,-4,180
12.4 -5,-3,0 7,-4,180 -2,7,180
12.4 -2,7,180 -5,-6,0 7,-1,180
12.4 -2,7,180 -5,-3,0 7,-4,180
12.4 -2,7,180 7,-4,180 -5,-3,0
12.4 -2,7,180 7,-1,180 -5,-6,0
12.4 2,-7,180 -7,1,180 5,6,0
12.4 2,-7,180 -7,4,180 5,3,0
12.4 2,-7,180 5,3,0 -7,4,180
12.4 2,-7,180 5,6,0 -7,1,180
12.4 5,3,0 -7,4,180 2,-7,180
12.4 5,3,0 2,-7,180 -7,4,180
12.4 5,6,0 -7,1,180 2,-7,180
12.4 5,6,0 2,-7,180 -7,1,180
12.4 7,-4,180 -5,-3,0 -2,7,180
12.4 7,-4,180 -2,7,180 -5,-3,0
12.4 7,-1,180 -5,-6,0 -2,7,180
12.4 7,-1,180 -2,7,180 -5,-6,0
12.1 -4,-2,0 2,-7,180 2,9,180
12.1 -4,-2,0 2,9,180 2,-7,180
12.1 -2,-9,180 -2,7,180 4,2,0
12.1 -2,-9,180 4,2,0 -2,7,180
12.1 -2,7,180 -2,-9,180 4,2,0
12.1 -2,7,180 4,2,0 -2,-9,180
12.1 2,-7,180 -4,-2,0 2,9,180
12.1 2,-7,180 2,9,180 -4,-2,0
12.1 2,9,180 -4,-2,0 2,-7,180
12.1 2,9,180 2,-7,180 -4,-2,0
12.1 4,2,0 -2,-9,180 -2,7,180
12.1 4,2,0 -2,7,180 -2,-9,180
11.4 -7,5,0 3,-8,180 4,3,180
11.4 -7,5,0 4,3,180 3,-8,180
11.4 -4,-3,180 -3,8,180 7,-5,0
11.4 -4,-3,180 7,-5,0 -3,8,180
11.4 -3,8,180 -4,-3,180 7,-5,0
11.4 -3,8,180 7,-5,0 -4,-3,180
11.4 3,-8,180 -7,5,0 4,3,180
11.4 3,-8,180 4,3,180 -7,5,0
11.4 4,3,180 -7,5,0 3,-8,180
11.4 4,3,180 3,-8,180 -7,5,0
11.4 7,-5,0 -4,-3,180 -3,8,180
11.4 7,-5,0 -3,8,180 -4,-3,180
10.7 -7,4,180 2,-6,0 5,2,180
10.7 -7,4,180 5,2,180 2,-6,0
10.7 -5,-2,180 -2,6,0 7,-4,180
10.7 -5,-2,180 7,-4,180 -2,6,0
10.7 -2,6,0 -5,-2,180 7,-4,180
10.7 -2,6,0 7,-4,180 -5,-2,180
10.7 2,-6,0 -7,4,180 5,2,180
10.7 2,-6,0 5,2,180 -7,4,180
10.7 5,2,180 -7,4,180 2,-6,0
10.7 5,2,180 2,-6,0 -7,4,180
10.7 7,-4,180 -5,-2,180 -2,6,0
10.7 7,-4,180 -2,6,0 -5,-2,180
10.4 -5,-6,0 1,3,180 4,3,180
10.4 -5,-6,0 4,3,180 1,3,180
10.4 -4,-3,180 -1,-3,180 5,6,0
10.4 -4,-3,180 5,6,0 -1,-3,180
10.4 -1,-3,180 -4,-3,180 5,6,0
10.4 -1,-3,180 5,6,0 -4,-3,180
10.4 1,3,180 -5,-6,0 4,3,180
10.4 1,3,180 4,3,180 -5,-6,0
10.4 4,3,180 -5,-6,0 1,3,180
10.4 4,3,180 1,3,180 -5,-6,0
10.4 5,6,0 -4,-3,180 -1,-3,180
10.4 5,6,0 -1,-3,180 -4,-3,180
10.2 -4,-3,180 2,-6,0 2,9,180
10.2 -4,-3,180 2,9,180 2,-6,0
10.2 -2,-9,180 -2,6,0 4,3,180
10.2 -2,-9,180 4,3,180 -2,6,0
10.2 -2,6,0 -2,-9,180 4,3,180
10.2 -2,6,0 4,3,180 -2,-9,180
10.2 2,-6,0 -4,-3,180 2,9,180
10.2 2,-6,0 2,9,180 -4,-3,180
10.2 2,9,180 -4,-3,180 2,-6,0
10.2 2,9,180 2,-6,0 -4,-3,180
10.2 4,3,180 -2,-9,180 -2,6,0
10.2 4,3,180 -2,6,0 -2,-9,180
10.1 -7,5,0 3,-7,0 4,2,0
10.1 -7,5,0 4,2,0 3,-7,0
10.1 -4,-2,0 -3,7,0 7,-5,0
10.1 -4,-2,0 7,-5,0 -3,7,0
10.1 -3,7,0 -4,-2,0 7,-5,0
10.1 -3,7,0 7,-5,0 -4,-2,0
10.1 3,-7,0 -7,5,0 4,2,0
10.1 3,-7,0 4,2,0 -7,5,0
10.1 4,2,0 -7,5,0 3,-7,0
10.1 4,2,0 3,-7,0 -7,5,0
10.1 7,-5,0 -4,-2,0 -3,7,0
10.1 7,-5,0 -3,7,0 -4,-2,0
8.2 -7,1,180 3,-4,0 4,3,180
8.2 -7,1,180 4,3,180 3,-4,0
8.2 -4,-3,180 -3,4,0 7,-1,180
8.2 -4,-3,180 7,-1,180 -3,4,0
8.2 -3,4,0 -4,-3,180 7,-1,180
8.2 -3,4,0 7,-1,180 -4,-3,180
8.2 3,-4,0 -7,1,180 4,3,180
8.2 3,-4,0 4,3,180 -7,1,180
8.2 4,3,180 -7,1,180 3,-4,0
8.2 4,3,180 3,-4,0 -7,1,180
8.2 7,-1,180 -4,-3,180 -3,4,0
8.2 7,-1,180 -3,4,0 -4,-3,180
7.9 -3,4,0 1,3,180 2,-7,180
7.9 -3,4,0 2,-7,180 1,3,180
7.9 -2,7,180 -1,-3,180 3,-4,0
7.9 -2,7,180 3,-4,0 -1,-3,180
7.9 -1,-3,180 -2,7,180 3,-4,0
7.9 -1,-3,180 3,-4,0 -2,7,180
7.9 1,3,180 -3,4,0 2,-7,180
7.9 1,3,180 2,-7,180 -3,4,0
7.9 2,-7,180 -3,4,0 1,3,180
7.9 2,-7,180 1,3,180 -3,4,0
7.9 3,-4,0 -2,7,180 -1,-3,180
7.9 3,-4,0 -1,-3,180 -2,7,180
7.8 -8,5,180 3,-7,0 5,2,180
7.8 -8,5,180 5,2,180 3,-7,0
7.8 -5,-6,0 0,4,180 5,2,180
7.8 -5,-6,0 5,2,180 0,4,180
7.8 -5,-2,180 -3,7,0 8,-5,180
7.8 -5,-2,180 0,-4,180 5,6,0
7.8 -5,-2,180 5,6,0 0,-4,180
7.8 -5,-2,180 8,-5,180 -3,7,0
7.8 -3,7,0 -5,-2,180 8,-5,180
7.8 -3,7,0 8,-5,180 -5,-2,180
7.8 0,-4,180 -5,-2,180 5,6,0
7.8 0,-4,180 5,6,0 -5,-2,180
7.8 0,4,180 -5,-6,0 5,2,180
7.8 0,4,180 5,2,180 -5,-6,0
7.8 3,-7,0 -8,5,180 5,2,180
7.8 3,-7,0 5,2,180 -8,5,180
7.8 5,2,180 -8,5,180 3,-7,0
7.8 5,2,180 -5,-6,0 0,4,180
7.8 5,2,180 0,4,180 -5,-6,0
7.8 5,2,180 3,-7,0 -8,5,180
7.8 5,6,0 -5,-2,180 0,-4,180
7.8 5,6,0 0,-4,180 -5,-2,180
7.8 8,-5,180 -5,-2,180 -3,7,0
7.8 8,-5,180 -3,7,0 -5,-2,180
7.7 -7,4,180 0,1,180 7,-5,0
7.7 -7,4,180 7,-5,0 0,1,180
7.7 -7,5,0 0,-1,180 7,-4,180
7.7 -7,5,0 7,-4,180 0,-1,180
7.7 0,-1,180 -7,5,0 7,-4,180
7.7 0,-1,180 7,-4,180 -7,5,0
7.7 0,1,180 -7,4,180 7,-5,0
7.7 0,1,180 7,-5,0 -7,4,180
7.7 7,-5,0 -7,4,180 0,1,180
7.7 7,-5,0 0,1,180 -7,4,180
7.7 7,-4,180 -7,5,0 0,-1,180
7.7 7,-4,180 0,-1,180 -7,5,0
7.6 -5,-2,180 1,-1,0 4,3,180
7.6 -5,-2,180 4,3,180 1,-1,0
7.6 -4,-3,180 -1,1,0 5,2,180
7.6 -4,-3,180 5,2,180 -1,1,0
7.6 -1,1,0 -4,-3,180 5,2,180
7.6 -1,1,0 5,2,180 -4,-3,180
7.6 1,-1,0 -5,-2,180 4,3,180
7.6 1,-1,0 4,3,180 -5,-2,180
7.6 4,3,180 -5,-2,180 1,-1,0
7.6 4,3,180 1,-1,0 -5,-2,180
7.6 5,2,180 -4,-3,180 -1,1,0
7.6 5,2,180 -1,1,0 -4,-3,180
7.3 -8,1,0 3,-7,0 5,6,0
7.3 -8,1,0 5,6,0 3,-7,0
7.3 -5,-6,0 -3,7,0 8,-1,0
7.3 -5,-6,0 8,-1,0 -3,7,0
7.3 -3,7,0 -5,-6,0 8,-1,0
7.3 -3,7,0 8,-1,0 -5,-6,0
7.3 3,-7,0 -8,1,0 5,6,0
7.3 3,-7,0 5,6,0 -8,1,0
7.3 5,6,0 -8,1,0 3,-7,0
7.3 5,6,0 3,-7,0 -8,1,0
7.3 8,-1,0 -5,-6,0 -3,7,0
7.3 8,-1,0 -3,7,0 -5,-6,0
7.1 -8,1,0 1,3,180 7,-4,180
7.1 -8,1,0 7,-4,180 1,3,180
7.1 -7,1,180 0,4,180 7,-5,0
7.1 -7,1,180 7,-5,0 0,4,180
7.1 -7,4,180 -1,-3,180 8,-1,0
7.1 -7,4,180 8,-1,0 -1,-3,180
7.1 -7,5,0 0,-4,180 7,-1,180
7.1 -7,5,0 7,-1,180 0,-4,180
7.1 -5,-2,180 1,3,180 4,-1,0
7.1 -5,-2,180 4,-1,0 1,3,180
7.1 -4,1,0 -1,-3,180 5,2,180
7.1 -4,1,0 5,2,180 -1,-3,180
7.1 -1,-3,180 -7,4,180 8,-1,0
7.1 -1,-3,180 -4,1,0 5,2,180
7.1 -1,-3,180 5,2,180 -4,1,0
7.1 -1,-3,180 8,-1,0 -7,4,180
7.1 0,-4,180 -7,5,0 7,-1,180
7.1 0,-4,180 7,-1,180 -7,5,0
7.1 0,4,180 -7,1,180 7,-5,0
7.1 0,4,180 7,-5,0 -7,1,180
7.1 1,3,180 -8,1,0 7,-4,180
7.1 1,3,180 -5,-2,180 4,-1,0
7.1 1,3,180 4,-1,0 -5,-2,180
7.1 1,3,180 7,-4,180 -8,1,0
7.1 4,-1,0 -5,-2,180 1,3,180
7.1 4,-1,0 1,3,180 -5,-2,180
7.1 5,2,180 -4,1,0 -1,-3,180
7.1 5,2,180 -1,-3,180 -4,1,0
7.1 7,-5,0 -7,1,180 0,4,180
7.1 7,-5,0 0,4,180 -7,1,180
7.1 7,-4,180 -8,1,0 1,3,180
7.1 7,-4,180 1,3,180 -8,1,0
7.1 7,-1,180 -7,5,0 0,-4,180
7.1 7,-1,180 0,-4,180 -7,5,0
7.1 8,-1,0 -7,4,180 -1,-3,180
7.1 8,-1,0 -1,-3,180 -7,4,180
6.4 -7,4,180 1,3,180 6,-7,0
6.4 -7,4,180 6,-7,0 1,3,180
6.4 -6,7,0 -1,-3,180 7,-4,180
6.4 -6,7,0 7,-4,180 -1,-3,180
6.4 -1,-3,180 -6,7,0 7,-4,180
6.4 -1,-3,180 7,-4,180 -6,7,0
6.4 1,3,180 -7,4,180 6,-7,0
6.4 1,3,180 6,-7,0 -7,4,180
6.4 6,-7,0 -7,4,180 1,3,180
6.4 6,-7,0 1,3,180 -7,4,180
6.4 7,-4,180 -6,7,0 -1,-3,180
6.4 7,-4,180 -1,-3,180 -6,7,0
6.2 -7,1,180 1,3,180 6,-4,0
6.2 -7,1,180 6,-4,0 1,3,180
6.2 -6,4,0 -1,-3,180 7,-1,180
6.2 -6,4,0 7,-1,180 -1,-3,180
6.2 -5,-6,0 2,9,180 3,-3,180
6.2 -5,-6,0 3,-3,180 2,9,180
6.2 -3,3,180 -2,-9,180 5,6,0
6.2 -3,3,180 5,6,0 -2,-9,180
6.2 -2,-9,180 -3,3,180 5,6,0
6.2 -2,-9,180 5,6,0 -3,3,180
6.2 -1,-3,180 -6,4,0 7,-1,180
6.2 -1,-3,180 7,-1,180 -6,4,0
6.2 1,3,180 -7,1,180 6,-4,0
6.2 1,3,180 6,-4,0 -7,1,180
6.2 2,9,180 -5,-6,0 3,-3,180
6.2 2,9,180 3,-3,180 -5,-6,0
6.2 3,-3,180 -5,-6,0 2,9,180
6.2 3,-3,180 2,9,180 -5,-6,0
6.2 5,6,0 -3,3,180 -2,-9,180
6.2 5,6,0 -2,-9,180 -3,3,180
6.2 6,-4,0 -7,1,180 1,3,180
6.2 6,-4,0 1,3,180 -7,1,180
6.2 7,-1,180 -6,4,0 -1,-3,180
6.2 7,-1,180 -1,-3,180 -6,4,0
* * *  END OF LIST  * * *
1
