# Supplementary material for: Revisiting symbolic addition: a step-by-step introduction to manual direct methods
Source: Acta Crystallogr E Crystallogr Commun. 2026 Apr 10;82(Pt 5):534–43. doi: 10.1107/S2056989026003300 (PMC13148211; doi:10.1107/S2056989026003300)
Supplement: Supplementary file 7 [file e-82-00534-sup8.zip › oi2035_SupportingMaterial/Example3/Example3 DISI-Kernel/Hexamethylbenzene-HMBENZ04_FOU.txt]

6.19900
8.00400
103.81800
-8,-2,21.20,180
-8,-1,4.08,0
-8,0,15.36,0
-8,1,28.58,0
-8,2,20.06,180
-8,3,5.34,180
-8,4,1.42,180
-8,5,24.88,180
-8,6,16.94,0
-8,7,8.26,180
-7,-4,0.02,180
-7,-3,2.12,0
-7,-2,20.32,0
-7,-1,12.90,0
-7,0,14.92,0
-7,1,43.20,180
-7,2,11.20,0
-7,3,17.32,0
-7,4,60.72,180
-7,5,52.78,0
-7,6,6.26,0
-7,7,11.46,180
-7,8,24.94,0
-6,-6,10.56,180
-6,-5,17.00,0
-6,-4,18.10,0
-6,-3,10.90,0
-6,-2,1.18,0
-6,-1,3.56,180
-6,0,5.48,180
-6,1,26.32,180
-6,2,1.64,180
-6,3,5.38,180
-6,4,34.92,0
-6,5,0.88,180
-6,6,14.62,180
-6,7,26.02,0
-6,8,22.36,180
-6,9,27.48,180
-6,10,4.78,180
-5,-7,10.08,0
-5,-6,45.16,0
-5,-5,16.26,180
-5,-4,8.36,180
-5,-3,32.20,0
-5,-2,55.38,180
-5,-1,2.84,180
-5,0,1.78,180
-5,1,2.40,180
-5,2,28.56,0
-5,3,5.70,180
-5,4,7.30,0
-5,5,3.20,0
-5,6,18.14,180
-5,7,9.72,180
-5,8,6.72,0
-5,9,0.42,0
-5,10,25.48,0
-4,-8,2.44,180
-4,-7,14.62,0
-4,-6,11.62,180
-4,-5,4.48,180
-4,-4,7.82,0
-4,-3,56.66,180
-4,-2,33.82,0
-4,-1,16.64,0
-4,0,27.86,180
-4,1,31.70,0
-4,2,10.48,0
-4,3,2.48,180
-4,4,21.40,180
-4,5,3.14,0
-4,6,0.02,0
-4,7,1.04,0
-4,8,6.50,0
-4,9,3.02,180
-4,10,18.02,0
-4,11,8.16,180
-3,-9,14.38,0
-3,-8,5.44,0
-3,-7,2.44,180
-3,-6,20.16,180
-3,-5,1.86,180
-3,-4,1.06,180
-3,-3,14.16,0
-3,-2,9.70,0
-3,-1,4.40,0
-3,0,18.84,0
-3,1,9.32,180
-3,2,17.96,180
-3,3,23.40,180
-3,4,32.06,0
-3,5,17.28,180
-3,6,9.76,180
-3,7,54.10,0
-3,8,36.56,180
-3,9,5.46,180
-3,10,3.96,180
-3,11,15.82,180
-2,-10,52.08,0
-2,-9,56.36,180
-2,-8,1.52,180
-2,-7,20.84,0
-2,-6,14.72,180
-2,-5,19.42,0
-2,-4,4.16,0
-2,-3,17.00,0
-2,-2,1.34,0
-2,-1,26.82,180
-2,0,17.04,180
-2,1,6.84,0
-2,2,9.04,180
-2,3,10.82,0
-2,4,0.68,180
-2,5,9.50,0
-2,6,30.56,0
-2,7,60.50,180
-2,8,12.12,0
-2,9,23.50,0
-2,10,26.70,180
-2,11,11.86,0
-1,-10,38.78,180
-1,-9,12.68,0
-1,-8,23.24,0
-1,-7,25.56,180
-1,-6,17.92,0
-1,-5,15.96,0
-1,-4,3.26,180
-1,-3,38.74,180
-1,-2,8.40,0
-1,-1,5.58,180
-1,0,20.46,180
-1,1,23.04,0
-1,2,5.32,0
-1,3,26.44,0
-1,4,5.72,180
-1,5,10.90,180
-1,6,1.64,180
-1,7,5.60,180
-1,8,10.34,180
-1,9,1.94,0
-1,10,32.08,0
-1,11,2.32,0
0,-11,3.70,180
0,-10,11.56,180
0,-9,1.28,0
0,-8,19.64,0
0,-7,14.78,0
0,-6,16.70,180
0,-5,3.72,180
0,-4,29.68,180
0,-3,20.46,0
0,-2,14.04,180
0,-1,22.88,180
0,1,22.88,180
0,2,14.04,180
0,3,20.46,0
0,4,29.68,180
0,5,3.72,180
0,6,16.70,180
0,7,14.78,0
0,8,19.64,0
0,9,1.28,0
0,10,11.56,180
0,11,3.70,180
1,-11,2.32,0
1,-10,32.08,0
1,-9,1.94,0
1,-8,10.34,180
1,-7,5.60,180
1,-6,1.64,180
1,-5,10.90,180
1,-4,5.72,180
1,-3,26.44,0
1,-2,5.32,0
1,-1,23.04,0
1,0,20.46,180
1,1,5.58,180
1,2,8.40,0
1,3,38.74,180
1,4,3.26,180
1,5,15.96,0
1,6,17.92,0
1,7,25.56,180
1,8,23.24,0
1,9,12.68,0
1,10,38.78,180
2,-11,11.86,0
2,-10,26.70,180
2,-9,23.50,0
2,-8,12.12,0
2,-7,60.50,180
2,-6,30.56,0
2,-5,9.50,0
2,-4,0.68,180
2,-3,10.82,0
2,-2,9.04,180
2,-1,6.84,0
2,0,17.04,180
2,1,26.82,180
2,2,1.34,0
2,3,17.00,0
2,4,4.16,0
2,5,19.42,0
2,6,14.72,180
2,7,20.84,0
2,8,1.52,180
2,9,56.36,180
2,10,52.08,0
3,-11,15.82,180
3,-10,3.96,180
3,-9,5.46,180
3,-8,36.56,180
3,-7,54.10,0
3,-6,9.76,180
3,-5,17.28,180
3,-4,32.06,0
3,-3,23.40,180
3,-2,17.96,180
3,-1,9.32,180
3,0,18.84,0
3,1,4.40,0
3,2,9.70,0
3,3,14.16,0
3,4,1.06,180
3,5,1.86,180
3,6,20.16,180
3,7,2.44,180
3,8,5.44,0
3,9,14.38,0
4,-11,8.16,180
4,-10,18.02,0
4,-9,3.02,180
4,-8,6.50,0
4,-7,1.04,0
4,-6,0.02,0
4,-5,3.14,0
4,-4,21.40,180
4,-3,2.48,180
4,-2,10.48,0
4,-1,31.70,0
4,0,27.86,180
4,1,16.64,0
4,2,33.82,0
4,3,56.66,180
4,4,7.82,0
4,5,4.48,180
4,6,11.62,180
4,7,14.62,0
4,8,2.44,180
5,-10,25.48,0
5,-9,0.42,0
5,-8,6.72,0
5,-7,9.72,180
5,-6,18.14,180
5,-5,3.20,0
5,-4,7.30,0
5,-3,5.70,180
5,-2,28.56,0
5,-1,2.40,180
5,0,1.78,180
5,1,2.84,180
5,2,55.38,180
5,3,32.20,0
5,4,8.36,180
5,5,16.26,180
5,6,45.16,0
5,7,10.08,0
6,-10,4.78,180
6,-9,27.48,180
6,-8,22.36,180
6,-7,26.02,0
6,-6,14.62,180
6,-5,0.88,180
6,-4,34.92,0
6,-3,5.38,180
6,-2,1.64,180
6,-1,26.32,180
6,0,5.48,180
6,1,3.56,180
6,2,1.18,0
6,3,10.90,0
6,4,18.10,0
6,5,17.00,0
6,6,10.56,180
7,-8,24.94,0
7,-7,11.46,180
7,-6,6.26,0
7,-5,52.78,0
7,-4,60.72,180
7,-3,17.32,0
7,-2,11.20,0
7,-1,43.20,180
7,0,14.92,0
7,1,12.90,0
7,2,20.32,0
7,3,2.12,0
7,4,0.02,180
8,-7,8.26,180
8,-6,16.94,0
8,-5,24.88,180
8,-4,1.42,180
8,-3,5.34,180
8,-2,20.06,180
8,-1,28.58,0
8,0,15.36,0
8,1,4.08,0
8,2,21.20,180
