# Supplementary material for: Revisiting symbolic addition: a step-by-step introduction to manual direct methods
Source: Acta Crystallogr E Crystallogr Commun. 2026 Apr 10;82(Pt 5):534–43. doi: 10.1107/S2056989026003300 (PMC13148211; doi:10.1107/S2056989026003300)
Supplement: Supplementary file 7 [file e-82-00534-sup8.zip › oi2035_SupportingMaterial/Example3/Example3 DISI-Kernel/Hexamethylbenzene_HMBENZ04_StructureData_CCDC138870.txt]

NAME Hexamethylbenzene-HMBENZ04
A 6.1990
B 8.0040
GAMMA 103.8180
N-ATOMS 15
C -0.61512 0.31920
C -0.42995 0.38614
C -0.31700 0.56753
C -0.74584 0.12605
C -0.34828 0.26423
C -0.12763 0.63866
H -0.6980 0.0541
H -0.7423 0.0782
H -0.9055 0.1120
H -0.1782 0.3015
H -0.4199 0.2551
H -0.3681 0.1474
H -0.1663 0.5866
H 0.0086 0.6124
H -0.1090 0.7608
PLANEGROUP p2 P


*******************

projection along a

data_juerds
_audit_block_doi                 10.5517/cc4nhpy
_database_code_depnum_ccdc_archive 'CCDC 138870'
loop_
_citation_id
_citation_doi
_citation_year
1 10.1016/S0010-8545(00)00322-2 2000
2 10.1021/om000658l 2001
_audit_update_record             
;
2000-01-10 deposited with the CCDC.	2026-01-08 downloaded from the CCDC.
;

_audit_creation_method           SHELXL
_chemical_name_systematic        
; 
Hexamethylbenzene 
;
_chemical_name_common            ?
_chemical_formula_moiety         ?
_chemical_formula_structural     ?
_chemical_formula_analytical     ?
_chemical_formula_sum            'C12 H18'
_chemical_formula_weight         162.26
_chemical_melting_point          ?
_chemical_compound_source        'commercial reagent'

loop_
_atom_type_symbol
_atom_type_description
_atom_type_scat_dispersion_real
_atom_type_scat_dispersion_imag
_atom_type_scat_source
C C 0.0033 0.0016 'International Tables Vol C Tables 4.2.6.8 and 6.1.1.4'
H H 0.0000 0.0000 'International Tables Vol C Tables 4.2.6.8 and 6.1.1.4'

_symmetry_cell_setting           triclinic
_symmetry_space_group_name_H-M   P-1

loop_
_symmetry_equiv_pos_as_xyz
'x, y, z'
'-x, -y, -z'

_cell_length_a                   5.2602(2)
_cell_length_b                   6.1990(3)
_cell_length_c                   8.0040(3)
_cell_angle_alpha                103.8180(10)
_cell_angle_beta                 98.7180(10)
_cell_angle_gamma                100.1920(10)
_cell_volume                     244.26(2)
_cell_formula_units_Z            1
_cell_measurement_temperature    123(2)
_cell_measurement_reflns_used    2039
_cell_measurement_theta_min      4
_cell_measurement_theta_max      32

_exptl_crystal_description       prism
_exptl_crystal_colour            colorless
_exptl_crystal_size_max          0.6
_exptl_crystal_size_mid          0.4
_exptl_crystal_size_min          0.4
_exptl_crystal_density_meas      ?
_exptl_crystal_density_diffrn    1.103
_exptl_crystal_density_method    none
_exptl_crystal_F_000             90
_exptl_absorpt_coefficient_mu    0.061
_exptl_absorpt_correction_type   'Semi-empirical (DIFABS procedure)'
_exptl_absorpt_correction_T_min  0.826
_exptl_absorpt_correction_T_max  0.977

_exptl_special_details           
; 
? 
;

_diffrn_ambient_temperature      123(2)
_diffrn_radiation_wavelength     0.71073
_diffrn_radiation_type           MoK\a
_diffrn_radiation_source         'normal-focus sealed tube'
_diffrn_radiation_monochromator  graphite
_diffrn_measurement_device       'Siemens SMART'
_diffrn_measurement_method       
;
\w-scan, frame range 0.3 deg, hemisphere
;
_diffrn_standards_number         103
_diffrn_standards_interval_count ?
_diffrn_standards_interval_time  ?
_diffrn_standards_decay_%        0.2
_diffrn_reflns_number            2363
_diffrn_reflns_av_R_equivalents  0.0122
_diffrn_reflns_av_sigmaI/netI    0.0247
_diffrn_reflns_limit_h_min       -7
_diffrn_reflns_limit_h_max       7
_diffrn_reflns_limit_k_min       -7
_diffrn_reflns_limit_k_max       9
_diffrn_reflns_limit_l_min       -11
_diffrn_reflns_limit_l_max       11
_diffrn_reflns_theta_min         3.47
_diffrn_reflns_theta_max         32.83
_reflns_number_total             1622
_reflns_number_observed          1403
_reflns_observed_criterion       >2sigma(I)

_computing_data_collection       'SMART V4.050 (Siemens, 1989-95)'
_computing_cell_refinement       'SAINT V4.050 (Siemens, 1989-95)'
_computing_data_reduction        'SAINT V4.050 (Siemens, 1989-95)'
_computing_structure_solution    'SHELXS-86 (Sheldrick, 1990)'
_computing_structure_refinement  'SHELXL-93 (Sheldrick, 1993)'
_computing_molecular_graphics    'XP V5.06 (Siemens, 1996)'
_computing_publication_material  'SHELXL-93 & XCIF V5.05 (Siemens, 1996)'

_refine_special_details          
; 
Refinement on F^2^ for all reflections except for 25 with very negative F^2^ 
or flagged by us for potential systematic errors. 
;

_refine_ls_structure_factor_coef Fsqd
_refine_ls_matrix_type           full
_refine_ls_weighting_scheme      
'calc w=1/[\s^2^(Fo^2^)+(0.0962P)^2^+0.0214P] where P=(Fo^2^+2Fc^2^)/3'
_atom_sites_solution_primary     direct
_atom_sites_solution_secondary   difmap
_atom_sites_solution_hydrogens   geom
_refine_ls_hydrogen_treatment    refall
_refine_ls_extinction_method     none
_refine_ls_extinction_coef       ?
_refine_ls_number_reflns         1597
_refine_ls_number_parameters     92
_refine_ls_number_restraints     0
_refine_ls_R_factor_all          0.0527
_refine_ls_R_factor_obs          0.0469
_refine_ls_wR_factor_all         0.1781
_refine_ls_wR_factor_obs         0.1330
_refine_ls_goodness_of_fit_all   1.091
_refine_ls_goodness_of_fit_obs   1.098
_refine_ls_restrained_S_all      1.428
_refine_ls_restrained_S_obs      1.098
_refine_ls_shift/esd_max         0.084
_refine_ls_shift/esd_mean        0.008

loop_
_atom_site_label
_atom_site_type_symbol
_atom_site_fract_x
_atom_site_fract_y
_atom_site_fract_z
_atom_site_U_iso_or_equiv
_atom_site_thermal_displace_type
_atom_site_occupancy
_atom_site_calc_flag
_atom_site_refinement_flags
_atom_site_disorder_group
C1 C -0.56834(12) -0.61512(10) 0.31920(8) 0.0146(2) Uani 1 d . .
C2 C -0.67984(12) -0.42995(11) 0.38614(8) 0.0145(2) Uani 1 d . .
C3 C -0.61522(12) -0.31700(11) 0.56753(8) 0.0145(2) Uani 1 d . .
C11 C -0.65065(15) -0.74584(13) 0.12605(8) 0.0219(2) Uani 1 d . .
C21 C -0.86738(14) -0.34828(13) 0.26423(9) 0.0210(2) Uani 1 d . .
C31 C -0.74965(14) -0.12763(11) 0.63866(9) 0.0202(2) Uani 1 d . .
H11A H -0.5521(35) -0.6980(30) 0.0541(22) 0.057(4) Uiso 1 d . .
H11B H -0.8417(32) -0.7423(27) 0.0782(20) 0.049(4) Uiso 1 d . .
H11C H -0.6645(26) -0.9055(24) 0.1120(17) 0.035(3) Uiso 1 d . .
H21A H -0.8467(26) -0.1782(24) 0.3015(17) 0.036(3) Uiso 1 d . .
H21B H -1.0272(33) -0.4199(28) 0.2551(19) 0.049(4) Uiso 1 d . .
H21C H -0.8236(30) -0.3681(26) 0.1474(19) 0.042(3) Uiso 1 d . .
H31A H -0.9353(31) -0.1663(28) 0.5866(20) 0.048(4) Uiso 1 d . .
H31B H -0.6839(30) 0.0086(27) 0.6124(19) 0.046(4) Uiso 1 d . .
H31C H -0.7535(30) -0.1090(26) 0.7608(20) 0.044(4) Uiso 1 d . .

loop_
_atom_site_aniso_label
_atom_site_aniso_U_11
_atom_site_aniso_U_22
_atom_site_aniso_U_33
_atom_site_aniso_U_23
_atom_site_aniso_U_13
_atom_site_aniso_U_12
C1 0.0151(3) 0.0149(3) 0.0135(3) 0.0030(2) 0.0026(2) 0.0042(2)
C2 0.0139(3) 0.0157(3) 0.0144(3) 0.0047(2) 0.0019(2) 0.0048(2)
C3 0.0144(3) 0.0144(3) 0.0154(3) 0.0039(2) 0.0034(2) 0.0050(2)
C11 0.0269(4) 0.0228(3) 0.0139(3) 0.0013(2) 0.0012(2) 0.0074(3)
C21 0.0195(3) 0.0245(3) 0.0205(3) 0.0084(3) -0.0001(2) 0.0089(3)
C31 0.0211(3) 0.0180(3) 0.0226(3) 0.0033(2) 0.0058(2) 0.0093(2)

_geom_special_details            
; 
All esds (except the esd in the dihedral angle between two l.s. planes) 
are estimated using the full covariance matrix.  The cell esds are taken 
into account individually in the estimation of esds in distances, angles 
and torsion angles; correlations between esds in cell parameters are only 
used when they are defined by crystal symmetry.  An approximate (isotropic) 
treatment of cell esds is used for estimating esds involving l.s. planes. 
;

loop_
_geom_bond_atom_site_label_1
_geom_bond_atom_site_label_2
_geom_bond_distance
_geom_bond_site_symmetry_2
_geom_bond_publ_flag
C1 C2 1.4101(9) . ?
C1 C3 1.4114(9) 2_446 ?
C1 C11 1.5194(9) . ?
C2 C3 1.4122(9) . ?
C2 C21 1.5174(9) . ?
C3 C1 1.4114(9) 2_446 ?
C3 C31 1.5162(9) . ?
C11 H11A 0.90(2) . ?
C11 H11B 1.03(2) . ?
C11 H11C 0.957(14) . ?
C21 H21A 1.006(14) . ?
C21 H21B 0.86(2) . ?
C21 H21C 0.981(15) . ?
C31 H31A 0.96(2) . ?
C31 H31B 0.94(2) . ?
C31 H31C 0.960(15) . ?

loop_
_geom_angle_atom_site_label_1
_geom_angle_atom_site_label_2
_geom_angle_atom_site_label_3
_geom_angle
_geom_angle_site_symmetry_1
_geom_angle_site_symmetry_3
_geom_angle_publ_flag
C2 C1 C3 120.03(6) . 2_446 ?
C2 C1 C11 120.13(6) . . ?
C3 C1 C11 119.83(6) 2_446 . ?
C1 C2 C3 120.13(6) . . ?
C1 C2 C21 120.50(6) . . ?
C3 C2 C21 119.36(6) . . ?
C1 C3 C2 119.80(6) 2_446 . ?
C1 C3 C31 120.84(6) 2_446 . ?
C2 C3 C31 119.34(6) . . ?
C1 C11 H11A 116.3(11) . . ?
C1 C11 H11B 110.3(9) . . ?
H11A C11 H11B 107.1(13) . . ?
C1 C11 H11C 110.5(8) . . ?
H11A C11 H11C 110.3(14) . . ?
H11B C11 H11C 101.3(12) . . ?
C2 C21 H21A 112.3(7) . . ?
C2 C21 H21B 109.8(10) . . ?
H21A C21 H21B 112.1(13) . . ?
C2 C21 H21C 112.1(9) . . ?
H21A C21 H21C 100.2(12) . . ?
H21B C21 H21C 110.0(13) . . ?
C3 C31 H31A 111.4(10) . . ?
C3 C31 H31B 112.9(10) . . ?
H31A C31 H31B 104.7(13) . . ?
C3 C31 H31C 111.8(9) . . ?
H31A C31 H31C 101.5(13) . . ?
H31B C31 H31C 113.7(13) . . ?

_refine_diff_density_max         0.584
_refine_diff_density_min         -0.249
_refine_diff_density_rms         0.061
