# Supplementary material for: Revisiting symbolic addition: a step-by-step introduction to manual direct methods
Source: Acta Crystallogr E Crystallogr Commun. 2026 Apr 10;82(Pt 5):534–43. doi: 10.1107/S2056989026003300 (PMC13148211; doi:10.1107/S2056989026003300)
Supplement: Supplementary file 7 [file e-82-00534-sup8.zip › oi2035_SupportingMaterial/Example3/Example3 DISI-Kernel/Hexamethylbenzene-HMBENZ04_CIF unit cell.vesta]

#VESTA_FORMAT_VERSION 3.5.4


CRYSTAL

TITLE
Hexamethylbenzene-HMBENZ04

GROUP
1 1 P 1
SYMOP
0 0 0 1 0 0 0 1 0 0 0 1 1
 -1.0 -1.0 -1.0  0 0 0  0 0 0  0 0 0
TRANM 0
0 0 0 1 0 0 0 1 0 0 0 1 1
LTRANSL
 -1
 0.000000  0.000000  0.000000  0.000000  0.000000  0.000000
LORIENT
 -1   0   0   0   0
 1.000000  0.000000  0.000000  1.000000  0.000000  0.000000
 0.000000  0.000000  1.000000  0.000000  0.000000  1.000000
LMATRIX
 1.000000  0.000000  0.000000  0.000000
 0.000000  1.000000  0.000000  0.000000
 0.000000  0.000000  1.000000  0.000000
 0.000000  0.000000  0.000000  1.000000
 0.000000  0.000000  0.000000
PHASON
 1.000000  0.000000  0.000000
 0.000000  1.000000  0.000000
 0.000000  0.000000  1.000000
CELLP
  6.199000   8.004000  10.000000  90.000000  90.000000 103.818001
  0.000000   0.000000   0.000000   0.000000   0.000000   0.000000
STRUC
  1  C         C1  1.0000   0.384880   0.319200   0.000000    1a       1
                            0.000000   0.000000   0.000000  0.00
  2  C         C2  1.0000   0.615120   0.680800   0.000000    1a       1
                            0.000000   0.000000   0.000000  0.00
  3  C         C3  1.0000   0.570050   0.386140   0.000000    1a       1
                            0.000000   0.000000   0.000000  0.00
  4  C         C4  1.0000   0.429950   0.613860   0.000000    1a       1
                            0.000000   0.000000   0.000000  0.00
  5  C         C5  1.0000   0.683000   0.567530   0.000000    1a       1
                            0.000000   0.000000   0.000000  0.00
  6  C         C6  1.0000   0.317000   0.432470   0.000000    1a       1
                            0.000000   0.000000   0.000000  0.00
  7  C         C7  1.0000   0.254160   0.126050   0.000000    1a       1
                            0.000000   0.000000   0.000000  0.00
  8  C         C8  1.0000   0.745840   0.873950   0.000000    1a       1
                            0.000000   0.000000   0.000000  0.00
  9  C         C9  1.0000   0.651720   0.264230   0.000000    1a       1
                            0.000000   0.000000   0.000000  0.00
 10  C        C10  1.0000   0.348280   0.735770   0.000000    1a       1
                            0.000000   0.000000   0.000000  0.00
 11  C        C11  1.0000   0.872370   0.638660   0.000000    1a       1
                            0.000000   0.000000   0.000000  0.00
 12  C        C12  1.0000   0.127630   0.361340   0.000000    1a       1
                            0.000000   0.000000   0.000000  0.00
 13  H        H13  1.0000   0.302000   0.054100   0.000000    1a       1
                            0.000000   0.000000   0.000000  0.00
 14  H        H14  1.0000   0.698000   0.945900   0.000000    1a       1
                            0.000000   0.000000   0.000000  0.00
 15  H        H15  1.0000   0.257700   0.078200   0.000000    1a       1
                            0.000000   0.000000   0.000000  0.00
 16  H        H16  1.0000   0.742300   0.921800   0.000000    1a       1
                            0.000000   0.000000   0.000000  0.00
 17  H        H17  1.0000   0.094500   0.112000   0.000000    1a       1
                            0.000000   0.000000   0.000000  0.00
 18  H        H18  1.0000   0.905500   0.888000   0.000000    1a       1
                            0.000000   0.000000   0.000000  0.00
 19  H        H19  1.0000   0.821800   0.301500   0.000000    1a       1
                            0.000000   0.000000   0.000000  0.00
 20  H        H20  1.0000   0.178200   0.698500   0.000000    1a       1
                            0.000000   0.000000   0.000000  0.00
 21  H        H21  1.0000   0.580100   0.255100   0.000000    1a       1
                            0.000000   0.000000   0.000000  0.00
 22  H        H22  1.0000   0.419900   0.744900   0.000000    1a       1
                            0.000000   0.000000   0.000000  0.00
 23  H        H23  1.0000   0.631900   0.147400   0.000000    1a       1
                            0.000000   0.000000   0.000000  0.00
 24  H        H24  1.0000   0.368100   0.852600   0.000000    1a       1
                            0.000000   0.000000   0.000000  0.00
 25  H        H25  1.0000   0.833700   0.586600   0.000000    1a       1
                            0.000000   0.000000   0.000000  0.00
 26  H        H26  1.0000   0.166300   0.413400   0.000000    1a       1
                            0.000000   0.000000   0.000000  0.00
 27  H        H27  1.0000   0.008600   0.612400   0.000000    1a       1
                            0.000000   0.000000   0.000000  0.00
 28  H        H28  1.0000   0.991400   0.387600   0.000000    1a       1
                            0.000000   0.000000   0.000000  0.00
 29  H        H29  1.0000   0.891000   0.760800   0.000000    1a       1
                            0.000000   0.000000   0.000000  0.00
 30  H        H30  1.0000   0.109000   0.239200   0.000000    1a       1
                            0.000000   0.000000   0.000000  0.00
  0 0 0 0 0 0 0
THERI 1
  1         C1  0.050000
  2         C2  0.050000
  3         C3  0.050000
  4         C4  0.050000
  5         C5  0.050000
  6         C6  0.050000
  7         C7  0.050000
  8         C8  0.050000
  9         C9  0.050000
 10        C10  0.050000
 11        C11  0.050000
 12        C12  0.050000
 13        H13  0.050000
 14        H14  0.050000
 15        H15  0.050000
 16        H16  0.050000
 17        H17  0.050000
 18        H18  0.050000
 19        H19  0.050000
 20        H20  0.050000
 21        H21  0.050000
 22        H22  0.050000
 23        H23  0.050000
 24        H24  0.050000
 25        H25  0.050000
 26        H26  0.050000
 27        H27  0.050000
 28        H28  0.050000
 29        H29  0.050000
 30        H30  0.050000
  0 0 0
SHAPE
  0       0       0       0   0.000000  0   192   192   192   192
BOUND
0 1 0 1 0 1 
  0   0   0   0  0
QCORIG
        0         0         0
SBOND
  0 0 0 0
SITET
  1         C1  0.0000   0   0   0 128  73  41 204  0
  2         C2  0.0000   0   0   0 128  73  41 204  0
  3         C3  0.0000   0   0   0 128  73  41 204  0
  4         C4  0.0000   0   0   0 128  73  41 204  0
  5         C5  0.0000   0   0   0 128  73  41 204  0
  6         C6  0.0000   0   0   0 128  73  41 204  0
  7         C7  0.0000   0   0   0 128  73  41 204  0
  8         C8  0.0000   0   0   0 128  73  41 204  0
  9         C9  0.0000   0   0   0 128  73  41 204  0
 10        C10  0.0000   0   0   0 128  73  41 204  0
 11        C11  0.0000   0   0   0 128  73  41 204  0
 12        C12  0.0000   0   0   0 128  73  41 204  0
 13        H13  0.0000 255 255 255 255 204 204 204  0
 14        H14  0.0000 255 255 255 255 204 204 204  0
 15        H15  0.0000 255 255 255 255 204 204 204  0
 16        H16  0.0000 255 255 255 255 204 204 204  0
 17        H17  0.0000 255 255 255 255 204 204 204  0
 18        H18  0.0000 255 255 255 255 204 204 204  0
 19        H19  0.0000 255 255 255 255 204 204 204  0
 20        H20  0.0000 255 255 255 255 204 204 204  0
 21        H21  0.0000 255 255 255 255 204 204 204  0
 22        H22  0.0000 255 255 255 255 204 204 204  0
 23        H23  0.0000 255 255 255 255 204 204 204  0
 24        H24  0.0000 255 255 255 255 204 204 204  0
 25        H25  0.0000 255 255 255 255 204 204 204  0
 26        H26  0.0000 255 255 255 255 204 204 204  0
 27        H27  0.0000 255 255 255 255 204 204 204  0
 28        H28  0.0000 255 255 255 255 204 204 204  0
 29        H29  0.0000 255 255 255 255 204 204 204  0
 30        H30  0.0000 255 255 255 255 204 204 204  0
  0 0 0 0 0 0
VECTR
 0 0 0 0 0
VECTT
 0 0 0 0 0
SPLAN
  0   0   0   0
LBLAT
 -1
LBLSP
 -1
DLATM
 -1
DLBND
 -1
DLPLY
 -1
PLN2D
  0   0   0   0
ATOMT
  1          C  0.0000   0   0   0 128  73  41 204
  2          H  0.0000 255 255 255 255 204 204 204
  0 0 0 0 0 0
SCENE
 1.000000  0.000000  0.000000  0.000000
 0.000000  1.000000  0.000000  0.000000
 0.000000  0.000000  1.000000  0.000000
 0.000000  0.000000  0.000000  1.000000
  0.000   0.000
  0.000
  1.783
HBOND 0 2

STYLE
DISPF 37753794
MODEL   0  1  0
SURFS   0  1  1
SECTS  32  1
FORMS   0  1
ATOMS   0  0  1
BONDS   2
POLYS   1
VECTS 1.000000
FORMP
  1  1.0   0   0   0
ATOMP
 24  24   0  50  2.0   0
BONDP
  1  16  0.250  2.000   0   0   0
POLYP
 204 1  1.000 180 180 180
ISURF
  0   0   0   0
TEX3P
  1  0.00000E+00  1.00000E+00
SECTP
  1  0.00000E+00  1.00000E+00  0.00000E+00  0.00000E+00  0.00000E+00  0.00000E+00
CONTR
 0.1 -1 1 1 10 -1 2 5
 2 1 2 1
   0   0   0
   0   0   0
   0   0   0
   0   0   0
HKLPP
  50 1  2.000  15 128 255
UCOLP
   0   1  3.000   0   0   0
COMPS 1
LABEL 1    12  1.000 0
PROJT 0  0.962
BKGRC
 255 255 255
DPTHQ 1 -0.5000  3.5000
LIGHT0 1
 1.000000  0.000000  0.000000  0.000000
 0.000000  1.000000  0.000000  0.000000
 0.000000  0.000000  1.000000  0.000000
 0.000000  0.000000  0.000000  1.000000
 0.000000  0.000000 20.000000  0.000000
 0.000000  0.000000 -1.000000
  26  26  26 255
 179 179 179 255
 255 255 255 255
LIGHT1
 1.000000  0.000000  0.000000  0.000000
 0.000000  1.000000  0.000000  0.000000
 0.000000  0.000000  1.000000  0.000000
 0.000000  0.000000  0.000000  1.000000
 0.000000  0.000000 20.000000  0.000000
 0.000000  0.000000 -1.000000
   0   0   0   0
   0   0   0   0
   0   0   0   0
LIGHT2
 1.000000  0.000000  0.000000  0.000000
 0.000000  1.000000  0.000000  0.000000
 0.000000  0.000000  1.000000  0.000000
 0.000000  0.000000  0.000000  1.000000
 0.000000  0.000000 20.000000  0.000000
 0.000000  0.000000 -1.000000
   0   0   0   0
   0   0   0   0
   0   0   0   0
LIGHT3
 1.000000  0.000000  0.000000  0.000000
 0.000000  1.000000  0.000000  0.000000
 0.000000  0.000000  1.000000  0.000000
 0.000000  0.000000  0.000000  1.000000
 0.000000  0.000000 20.000000  0.000000
 0.000000  0.000000 -1.000000
   0   0   0   0
   0   0   0   0
   0   0   0   0
SECCL 0

TEXCL 0

ATOMM
 204 204 204 255
  25.600
BONDM
 255 255 255 255
 128.000
POLYM
 255 255 255 255
 128.000
SURFM
   0   0   0 255
 128.000
FORMM
 255 255 255 255
 128.000
HKLPM
 255 255 255 255
 128.000
