# Supplementary material for: Revisiting symbolic addition: a step-by-step introduction to manual direct methods
Source: Acta Crystallogr E Crystallogr Commun. 2026 Apr 10;82(Pt 5):534–43. doi: 10.1107/S2056989026003300 (PMC13148211; doi:10.1107/S2056989026003300)
Supplement: Supplementary file 7 [file e-82-00534-sup8.zip › oi2035_SupportingMaterial/Example3/Example3 DISI-Kernel/Hexamethylbenzene-HMBENZ04_PATT.txt]

6.19900
8.00400
103.81800
-8,1,0.82,0
-8,5,0.62,0
-7,1,1.87,0
-7,4,3.69,0
-7,5,2.79,0
-7,8,0.62,0
-6,1,0.69,0
-6,4,1.22,0
-6,7,0.68,0
-6,8,0.50,0
-6,9,0.76,0
-5,-6,2.04,0
-5,-3,1.04,0
-5,-2,3.07,0
-5,2,0.82,0
-5,10,0.65,0
-4,-3,3.21,0
-4,-2,1.14,0
-4,0,0.78,0
-4,1,1.00,0
-4,4,0.46,0
-3,3,0.55,0
-3,4,1.03,0
-3,7,2.93,0
-3,8,1.34,0
-2,-10,2.71,0
-2,-9,3.18,0
-2,-1,0.72,0
-2,6,0.93,0
-2,7,3.66,0
-2,9,0.55,0
-2,10,0.71,0
-1,-10,1.50,0
-1,-8,0.54,0
-1,-7,0.65,0
-1,-3,1.50,0
-1,1,0.53,0
-1,3,0.70,0
-1,10,1.03,0
0,-4,0.88,0
0,-1,0.52,0
0,1,0.52,0
0,4,0.88,0
1,-10,1.03,0
1,-3,0.70,0
1,-1,0.53,0
1,3,1.50,0
1,7,0.65,0
1,8,0.54,0
1,10,1.50,0
2,-10,0.71,0
2,-9,0.55,0
2,-7,3.66,0
2,-6,0.93,0
2,1,0.72,0
2,9,3.18,0
2,10,2.71,0
3,-8,1.34,0
3,-7,2.93,0
3,-4,1.03,0
3,-3,0.55,0
4,-4,0.46,0
4,-1,1.00,0
4,0,0.78,0
4,2,1.14,0
4,3,3.21,0
5,-10,0.65,0
5,-2,0.82,0
5,2,3.07,0
5,3,1.04,0
5,6,2.04,0
6,-9,0.76,0
6,-8,0.50,0
6,-7,0.68,0
6,-4,1.22,0
6,-1,0.69,0
7,-8,0.62,0
7,-5,2.79,0
7,-4,3.69,0
7,-1,1.87,0
8,-5,0.62,0
8,-1,0.82,0
