# Supplementary material for: Revisiting symbolic addition: a step-by-step introduction to manual direct methods
Source: Acta Crystallogr E Crystallogr Commun. 2026 Apr 10;82(Pt 5):534–43. doi: 10.1107/S2056989026003300 (PMC13148211; doi:10.1107/S2056989026003300)
Supplement: Supplementary file 7 [file e-82-00534-sup8.zip › oi2035_SupportingMaterial/Example3/Example3 DISI-Kernel/E(hk)_frequency_in_triplets.txt]

* * *  Frequency of E(hk) in triplets  * * *
 
---------------------------------------------
Freq.	h	k	E(hk)	Alpha
---------------------------------------------
12	-6	4	1.65	0
12	6	-4	1.65	0
12	-4	-2	1.59	0
12	4	2	1.59	0
12	-2	6	1.44	0
12	2	-6	1.44	0
12	0	-4	1.4	180
12	0	4	1.4	180
----------------------------------------------
36	-2	7	2.85	180
36	2	-7	2.85	180
42	-4	-3	2.67	180
41	4	3	2.67	180
24	-2	-9	2.66	180
24	2	9	2.66	180
6	-4	1	1.49	0
6	4	-1	1.49	0
12	8	-1	1.35	0
13	-8	1	1.35	0
6	-6	7	1.23	0
6	6	-7	1.23	0
6	8	-5	1.17	180
6	-8	5	1.17	180
6	0	-1	1.08	180
6	0	1	1.08	180
---------------------------------------------
35	-7	4	2.86	180
37	7	-4	2.86	180
42	-5	-2	2.61	180
42	5	2	2.61	180
30	-5	-6	2.13	0
30	5	6	2.13	0
6	-3	8	1.72	180
6	3	-8	1.72	180
12	-3	4	1.51	0
12	3	-4	1.51	0
---------------------------------------------
30	-3	7	2.55	0
29	3	-7	2.55	0
30	-7	5	2.49	0
30	7	-5	2.49	0
24	7	-1	2.04	180
24	-7	1	2.04	180
36	-1	-3	1.83	180
37	1	3	1.83	180
6	-5	-3	1.52	0
6	5	3	1.52	0
6	-3	3	1.1	180
6	3	-3	1.1	180
6	-1	1	1.09	0
6	1	-1	1.09	0
---------------------------------------------
