# Supplementary material for: Revisiting symbolic addition: a step-by-step introduction to manual direct methods
Source: Acta Crystallogr E Crystallogr Commun. 2026 Apr 10;82(Pt 5):534–43. doi: 10.1107/S2056989026003300 (PMC13148211; doi:10.1107/S2056989026003300)
Supplement: Supplementary file 7 [file e-82-00534-sup8.zip › oi2035_SupportingMaterial/Example3/Example3 DISI-Kernel/Hexamethylbenzene-HMBENZ04_EFOU.txt]

6.19900
8.00400
103.81800
-8,1,1.35,0
-8,5,1.17,180
-7,1,2.04,180
-7,4,2.86,180
-7,5,2.49,0
-7,8,1.18,0
-6,1,1.24,180
-6,4,1.65,0
-6,7,1.23,0
-6,8,1.05,180
-6,9,1.30,180
-5,-6,2.13,0
-5,-3,1.52,0
-5,-2,2.61,180
-5,2,1.35,0
-5,10,1.20,0
-4,-3,2.67,180
-4,-2,1.59,0
-4,0,1.31,180
-4,1,1.49,0
-4,4,1.01,180
-3,3,1.10,180
-3,4,1.51,0
-3,7,2.55,0
-3,8,1.72,180
-2,-10,2.46,0
-2,-9,2.66,180
-2,-1,1.26,180
-2,6,1.44,0
-2,7,2.85,180
-2,9,1.11,0
-2,10,1.26,180
-1,-10,1.83,180
-1,-8,1.10,0
-1,-7,1.20,180
-1,-3,1.83,180
-1,1,1.09,0
-1,3,1.25,0
-1,10,1.51,0
0,-4,1.40,180
0,-1,1.08,180
0,1,1.08,180
0,4,1.40,180
1,-10,1.51,0
1,-3,1.25,0
1,-1,1.09,0
1,3,1.83,180
1,7,1.20,180
1,8,1.10,0
1,10,1.83,180
2,-10,1.26,180
2,-9,1.11,0
2,-7,2.85,180
2,-6,1.44,0
2,1,1.26,180
2,9,2.66,180
2,10,2.46,0
3,-8,1.72,180
3,-7,2.55,0
3,-4,1.51,0
3,-3,1.10,180
4,-4,1.01,180
4,-1,1.49,0
4,0,1.31,180
4,2,1.59,0
4,3,2.67,180
5,-10,1.20,0
5,-2,1.35,0
5,2,2.61,180
5,3,1.52,0
5,6,2.13,0
6,-9,1.30,180
6,-8,1.05,180
6,-7,1.23,0
6,-4,1.65,0
6,-1,1.24,180
7,-8,1.18,0
7,-5,2.49,0
7,-4,2.86,180
7,-1,2.04,180
8,-5,1.17,180
8,-1,1.35,0
