# Supplementary material for: Revisiting symbolic addition: a step-by-step introduction to manual direct methods
Source: Acta Crystallogr E Crystallogr Commun. 2026 Apr 10;82(Pt 5):534–43. doi: 10.1107/S2056989026003300 (PMC13148211; doi:10.1107/S2056989026003300)
Supplement: Supplementary file 7 [file e-82-00534-sup8.zip › oi2035_SupportingMaterial/Example3/Example3 DISI-Kernel/Hexamethylbenzene-HMBENZ04_log.txt]

DISI KERNEL v2.0
 
2026 by T.E. Weirich, weirich@gfe.rwth-aachen.de, orcid: 0000-0001-5539-0534
 
 


* * *  READING STRUCTURE INPUT PARAMETERS  * * *
 
Stucture Name:  Hexamethylbenzene-HMBENZ04
 
Lattice Parameters:  a = 6.19900 Å   b = 8.00400 Å   gamma = 103.81800 DEG
 
Reciprocal Lattice Parameters:  a* = 0.16612 Å-1   b* = 0.12866 Å-1   gamma* = 76.18200 DEG
 
! The basis contains the following 15 atom(s):
 
Atom No. 1:   C   -0.61512   0.31920   occ = 1.00
 
Atom No. 2:   C   -0.42995   0.38614   occ = 1.00
 
Atom No. 3:   C   -0.31700   0.56753   occ = 1.00
 
Atom No. 4:   C   -0.74584   0.12605   occ = 1.00
 
Atom No. 5:   C   -0.34828   0.26423   occ = 1.00
 
Atom No. 6:   C   -0.12763   0.63866   occ = 1.00
 
Atom No. 7:   H   -0.69800   0.05410   occ = 1.00
 
Atom No. 8:   H   -0.74230   0.07820   occ = 1.00
 
Atom No. 9:   H   -0.90550   0.11200   occ = 1.00
 
Atom No. 10:   H   -0.17820   0.30150   occ = 1.00
 
Atom No. 11:   H   -0.41990   0.25510   occ = 1.00
 
Atom No. 12:   H   -0.36810   0.14740   occ = 1.00
 
Atom No. 13:   H   -0.16630   0.58660   occ = 1.00
 
Atom No. 14:   H   0.00860   0.61240   occ = 1.00
 
Atom No. 15:   H   -0.10900   0.76080   occ = 1.00
 
! Basis will be expanded according to plane group symmetry 'p2'
 


* * *  GENERATED ATOM LIST  * * *
 
1: C   0.38488   0.31920   occ = 1.000
2: C   0.61512   0.68080   occ = 1.000
3: C   0.57005   0.38614   occ = 1.000
4: C   0.42995   0.61386   occ = 1.000
5: C   0.68300   0.56753   occ = 1.000
6: C   0.31700   0.43247   occ = 1.000
7: C   0.25416   0.12605   occ = 1.000
8: C   0.74584   0.87395   occ = 1.000
9: C   0.65172   0.26423   occ = 1.000
10: C   0.34828   0.73577   occ = 1.000
11: C   0.87237   0.63866   occ = 1.000
12: C   0.12763   0.36134   occ = 1.000
13: H   0.30200   0.05410   occ = 1.000
14: H   0.69800   0.94590   occ = 1.000
15: H   0.25770   0.07820   occ = 1.000
16: H   0.74230   0.92180   occ = 1.000
17: H   0.09450   0.11200   occ = 1.000
18: H   0.90550   0.88800   occ = 1.000
19: H   0.82180   0.30150   occ = 1.000
20: H   0.17820   0.69850   occ = 1.000
21: H   0.58010   0.25510   occ = 1.000
22: H   0.41990   0.74490   occ = 1.000
23: H   0.63190   0.14740   occ = 1.000
24: H   0.36810   0.85260   occ = 1.000
25: H   0.83370   0.58660   occ = 1.000
26: H   0.16630   0.41340   occ = 1.000
27: H   0.00860   0.61240   occ = 1.000
28: H   0.99140   0.38760   occ = 1.000
29: H   0.89100   0.76080   occ = 1.000
30: H   0.10900   0.23920   occ = 1.000


* * *  PARAMETERS FROM USER-DIALOG  * * *
 
! Crystallogr. resolution = 0.7 Å
! F(HK) table largest H=K = 9
! F(HK) table font size = 48
! E(HK) limit : 1
! A search for triplets with E1 x E2 x E3 > 6 will be done
 


* * *  CALCULATION OF STRUCTURE FACTORS  * * *
 
Crystallographic resolution (smallest interplanar spacing): 0.7 Å
 
F(00): 90     Extinctions with F(HK) = 0 are marked by * * * 
 
H	K	d(HK) [Å]	A(HK)	B(HK)	F(HK)	U(HK)	E(HK)	Alpha(HK)
____________________________________________________________________________________
 
-8	-2	0.7079		-21.20	0.00	21.20	0.24	1.00	180
-8	-1	0.7324		4.08	0.00	4.08	0.05	0.19	0
-8	0	0.7524		15.36	0.00	15.36	0.17	0.72	0
-8	1	0.7667		28.58	0.00	28.58	0.32	1.35	0
-8	2	0.7740		-20.06	0.00	20.06	0.22	0.95	180
-8	3	0.7738		-5.34	0.00	5.34	0.06	0.25	180
-8	4	0.7660		-1.42	0.00	1.42	0.02	0.07	180
-8	5	0.7513		-24.88	0.00	24.88	0.28	1.17	180
-8	6	0.7309		16.94	0.00	16.94	0.19	0.80	0
-8	7	0.7061		-8.26	0.00	8.26	0.09	0.39	180
-7	-4	0.7249		-0.02	0.00	0.02	0.00	0.00	180
-7	-3	0.7635		2.12	0.00	2.12	0.02	0.10	0
-7	-2	0.8003		20.32	0.00	20.32	0.23	0.96	0
-7	-1	0.8333		12.90	0.00	12.90	0.14	0.61	0
-7	0	0.8599		14.92	0.00	14.92	0.17	0.70	0
-7	1	0.8780		-43.20	0.00	43.20	0.48	2.04	180
-7	2	0.8854		11.20	0.00	11.20	0.12	0.53	0
-7	3	0.8815		17.32	0.00	17.32	0.19	0.82	0
-7	4	0.8667		-60.72	0.00	60.72	0.67	2.86	180
-7	5	0.8425		52.78	0.00	52.78	0.59	2.49	0
-7	6	0.8113		6.26	0.00	6.26	0.07	0.30	0
-7	7	0.7754		-11.46	0.00	11.46	0.13	0.54	180
-7	8	0.7372		24.94	0.00	24.94	0.28	1.18	0
-6	-6	0.7148		-10.56	0.00	10.56	0.12	0.50	180
-6	-5	0.7639		17.00	0.00	17.00	0.19	0.80	0
-6	-4	0.8156		18.10	0.00	18.10	0.20	0.85	0
-6	-3	0.8683		10.90	0.00	10.90	0.12	0.51	0
-6	-2	0.9197		1.18	0.00	1.18	0.01	0.06	0
-6	-1	0.9661		-3.56	0.00	3.56	0.04	0.17	180
-6	0	1.0033		-5.48	0.00	5.48	0.06	0.26	180
-6	1	1.0266		-26.32	0.00	26.32	0.29	1.24	180
-6	2	1.0330		-1.64	0.00	1.64	0.02	0.08	180
-6	3	1.0213		-5.38	0.00	5.38	0.06	0.25	180
-6	4	0.9934		34.92	0.00	34.92	0.39	1.65	0
-6	5	0.9530		-0.88	0.00	0.88	0.01	0.04	180
-6	6	0.9047		-14.62	0.00	14.62	0.16	0.69	180
-6	7	0.8525		26.02	0.00	26.02	0.29	1.23	0
-6	8	0.7999		-22.36	0.00	22.36	0.25	1.05	180
-6	9	0.7489		-27.48	0.00	27.48	0.31	1.30	180
-6	10	0.7008		-4.78	0.00	4.78	0.05	0.23	180
-5	-7	0.7336		10.08	0.00	10.08	0.11	0.48	0
-5	-6	0.7925		45.16	0.00	45.16	0.50	2.13	0
-5	-5	0.8578		-16.26	0.00	16.26	0.18	0.77	180
-5	-4	0.9289		-8.36	0.00	8.36	0.09	0.39	180
-5	-3	1.0040		32.20	0.00	32.20	0.36	1.52	0
-5	-2	1.0794		-55.38	0.00	55.38	0.62	2.61	180
-5	-1	1.1489		-2.84	0.00	2.84	0.03	0.13	180
-5	0	1.2039		-1.78	0.00	1.78	0.02	0.08	180
-5	1	1.2352		-2.40	0.00	2.40	0.03	0.11	180
-5	2	1.2365		28.56	0.00	28.56	0.32	1.35	0
-5	3	1.2076		-5.70	0.00	5.70	0.06	0.27	180
-5	4	1.1542		7.30	0.00	7.30	0.08	0.34	0
-5	5	1.0856		3.20	0.00	3.20	0.04	0.15	0
-5	6	1.0104		-18.14	0.00	18.14	0.20	0.86	180
-5	7	0.9351		-9.72	0.00	9.72	0.11	0.46	180
-5	8	0.8636		6.72	0.00	6.72	0.07	0.32	0
-5	9	0.7977		0.42	0.00	0.42	0.00	0.02	0
-5	10	0.7383		25.48	0.00	25.48	0.28	1.20	0
-4	-8	0.7397		-2.44	0.00	2.44	0.03	0.12	180
-4	-7	0.8062		14.62	0.00	14.62	0.16	0.69	0
-4	-6	0.8830		-11.62	0.00	11.62	0.13	0.55	180
-4	-5	0.9715		-4.48	0.00	4.48	0.05	0.21	180
-4	-4	1.0723		7.82	0.00	7.82	0.09	0.37	0
-4	-3	1.1842		-56.66	0.00	56.66	0.63	2.67	180
-4	-2	1.3025		33.82	0.00	33.82	0.38	1.59	0
-4	-1	1.4157		16.64	0.00	16.64	0.18	0.78	0
-4	0	1.5049		-27.86	0.00	27.86	0.31	1.31	180
-4	1	1.5481		31.70	0.00	31.70	0.35	1.49	0
-4	2	1.5320		10.48	0.00	10.48	0.12	0.49	0
-4	3	1.4617		-2.48	0.00	2.48	0.03	0.12	180
-4	4	1.3570		-21.40	0.00	21.40	0.24	1.01	180
-4	5	1.2392		3.14	0.00	3.14	0.03	0.15	0
-4	6	1.1233		0.02	0.00	0.02	0.00	0.00	0
-4	7	1.0170		1.04	0.00	1.04	0.01	0.05	0
-4	8	0.9228		6.50	0.00	6.50	0.07	0.31	0
-4	9	0.8407		-3.02	0.00	3.02	0.03	0.14	180
-4	10	0.7696		18.02	0.00	18.02	0.20	0.85	0
-4	11	0.7079		-8.16	0.00	8.16	0.09	0.38	180
-3	-9	0.7323		14.38	0.00	14.38	0.16	0.68	0
-3	-8	0.8025		5.44	0.00	5.44	0.06	0.26	0
-3	-7	0.8860		-2.44	0.00	2.44	0.03	0.12	180
-3	-6	0.9862		-20.16	0.00	20.16	0.22	0.95	180
-3	-5	1.1075		-1.86	0.00	1.86	0.02	0.09	180
-3	-4	1.2542		-1.06	0.00	1.06	0.01	0.05	180
-3	-3	1.4297		14.16	0.00	14.16	0.16	0.67	0
-3	-2	1.6311		9.70	0.00	9.70	0.11	0.46	0
-3	-1	1.8394		4.40	0.00	4.40	0.05	0.21	0
-3	0	2.0065		18.84	0.00	18.84	0.21	0.89	0
-3	1	2.0659		-9.32	0.00	9.32	0.10	0.44	180
-3	2	1.9868		-17.96	0.00	17.96	0.20	0.85	180
-3	3	1.8093		-23.40	0.00	23.40	0.26	1.10	180
-3	4	1.5998		32.06	0.00	32.06	0.36	1.51	0
-3	5	1.4016		-17.28	0.00	17.28	0.19	0.81	180
-3	6	1.2304		-9.76	0.00	9.76	0.11	0.46	180
-3	7	1.0878		54.10	0.00	54.10	0.60	2.55	0
-3	8	0.9700		-36.56	0.00	36.56	0.41	1.72	180
-3	9	0.8725		-5.46	0.00	5.46	0.06	0.26	180
-3	10	0.7912		-3.96	0.00	3.96	0.04	0.19	180
-3	11	0.7227		-15.82	0.00	15.82	0.18	0.75	180
-2	-10	0.7125		52.08	0.00	52.08	0.58	2.46	0
-2	-9	0.7821		-56.36	0.00	56.36	0.63	2.66	180
-2	-8	0.8661		-1.52	0.00	1.52	0.02	0.07	180
-2	-7	0.9693		20.84	0.00	20.84	0.23	0.98	0
-2	-6	1.0984		-14.72	0.00	14.72	0.16	0.69	180
-2	-5	1.2636		19.42	0.00	19.42	0.22	0.92	0
-2	-4	1.4794		4.16	0.00	4.16	0.05	0.20	0
-2	-3	1.7660		17.00	0.00	17.00	0.19	0.80	0
-2	-2	2.1445		1.34	0.00	1.34	0.01	0.06	0
-2	-1	2.6050		-26.82	0.00	26.82	0.30	1.26	180
-2	0	3.0098		-17.04	0.00	17.04	0.19	0.80	180
-2	1	3.0639		6.84	0.00	6.84	0.08	0.32	0
-2	2	2.7140		-9.04	0.00	9.04	0.10	0.43	180
-2	3	2.2467		10.82	0.00	10.82	0.12	0.51	0
-2	4	1.8456		-0.68	0.00	0.68	0.01	0.03	180
-2	5	1.5391		9.50	0.00	9.50	0.11	0.45	0
-2	6	1.3088		30.56	0.00	30.56	0.34	1.44	0
-2	7	1.1333		-60.50	0.00	60.50	0.67	2.85	180
-2	8	0.9968		12.12	0.00	12.12	0.13	0.57	0
-2	9	0.8882		23.50	0.00	23.50	0.26	1.11	0
-2	10	0.8002		-26.70	0.00	26.70	0.30	1.26	180
-2	11	0.7276		11.86	0.00	11.86	0.13	0.56	0
-1	-10	0.7485		-38.78	0.00	38.78	0.43	1.83	180
-1	-9	0.8275		12.68	0.00	12.68	0.14	0.60	0
-1	-8	0.9250		23.24	0.00	23.24	0.26	1.10	0
-1	-7	1.0482		-25.56	0.00	25.56	0.28	1.20	180
-1	-6	1.2084		17.92	0.00	17.92	0.20	0.84	0
-1	-5	1.4250		15.96	0.00	15.96	0.18	0.75	0
-1	-4	1.7322		-3.26	0.00	3.26	0.04	0.15	180
-1	-3	2.1968		-38.74	0.00	38.74	0.43	1.83	180
-1	-2	2.9587		8.40	0.00	8.40	0.09	0.40	0
-1	-1	4.2890		-5.58	0.00	5.58	0.06	0.26	180
-1	0	6.0196		-20.46	0.00	20.46	0.23	0.96	180
-1	1	5.4280		23.04	0.00	23.04	0.26	1.09	0
-1	2	3.6913		5.32	0.00	5.32	0.06	0.25	0
-1	3	2.6176		26.44	0.00	26.44	0.29	1.25	0
-1	4	1.9936		-5.72	0.00	5.72	0.06	0.27	180
-1	5	1.6005		-10.90	0.00	10.90	0.12	0.51	180
-1	6	1.3336		-1.64	0.00	1.64	0.02	0.08	180
-1	7	1.1416		-5.60	0.00	5.60	0.06	0.26	180
-1	8	0.9973		-10.34	0.00	10.34	0.11	0.49	180
-1	9	0.8851		1.94	0.00	1.94	0.02	0.09	0
-1	10	0.7953		32.08	0.00	32.08	0.36	1.51	0
-1	11	0.7220		2.32	0.00	2.32	0.03	0.11	0
0	-11	0.7066		-3.70	0.00	3.70	0.04	0.17	180
0	-10	0.7772		-11.56	0.00	11.56	0.13	0.54	180
0	-9	0.8636		1.28	0.00	1.28	0.01	0.06	0
0	-8	0.9715		19.64	0.00	19.64	0.22	0.93	0
0	-7	1.1103		14.78	0.00	14.78	0.16	0.70	0
0	-6	1.2954		-16.70	0.00	16.70	0.19	0.79	180
0	-5	1.5545		-3.72	0.00	3.72	0.04	0.18	180
0	-4	1.9431		-29.68	0.00	29.68	0.33	1.40	180
0	-3	2.5908		20.46	0.00	20.46	0.23	0.96	0
0	-2	3.8862		-14.04	0.00	14.04	0.16	0.66	180
0	-1	7.7724		-22.88	0.00	22.88	0.25	1.08	180
0	1	7.7724		-22.88	0.00	22.88	0.25	1.08	180
0	2	3.8862		-14.04	0.00	14.04	0.16	0.66	180
0	3	2.5908		20.46	0.00	20.46	0.23	0.96	0
0	4	1.9431		-29.68	0.00	29.68	0.33	1.40	180
0	5	1.5545		-3.72	0.00	3.72	0.04	0.18	180
0	6	1.2954		-16.70	0.00	16.70	0.19	0.79	180
0	7	1.1103		14.78	0.00	14.78	0.16	0.70	0
0	8	0.9715		19.64	0.00	19.64	0.22	0.93	0
0	9	0.8636		1.28	0.00	1.28	0.01	0.06	0
0	10	0.7772		-11.56	0.00	11.56	0.13	0.54	180
0	11	0.7066		-3.70	0.00	3.70	0.04	0.17	180
1	-11	0.7220		2.32	0.00	2.32	0.03	0.11	0
1	-10	0.7953		32.08	0.00	32.08	0.36	1.51	0
1	-9	0.8851		1.94	0.00	1.94	0.02	0.09	0
1	-8	0.9973		-10.34	0.00	10.34	0.11	0.49	180
1	-7	1.1416		-5.60	0.00	5.60	0.06	0.26	180
1	-6	1.3336		-1.64	0.00	1.64	0.02	0.08	180
1	-5	1.6005		-10.90	0.00	10.90	0.12	0.51	180
1	-4	1.9936		-5.72	0.00	5.72	0.06	0.27	180
1	-3	2.6176		26.44	0.00	26.44	0.29	1.25	0
1	-2	3.6913		5.32	0.00	5.32	0.06	0.25	0
1	-1	5.4280		23.04	0.00	23.04	0.26	1.09	0
1	0	6.0196		-20.46	0.00	20.46	0.23	0.96	180
1	1	4.2890		-5.58	0.00	5.58	0.06	0.26	180
1	2	2.9587		8.40	0.00	8.40	0.09	0.40	0
1	3	2.1968		-38.74	0.00	38.74	0.43	1.83	180
1	4	1.7322		-3.26	0.00	3.26	0.04	0.15	180
1	5	1.4250		15.96	0.00	15.96	0.18	0.75	0
1	6	1.2084		17.92	0.00	17.92	0.20	0.84	0
1	7	1.0482		-25.56	0.00	25.56	0.28	1.20	180
1	8	0.9250		23.24	0.00	23.24	0.26	1.10	0
1	9	0.8275		12.68	0.00	12.68	0.14	0.60	0
1	10	0.7485		-38.78	0.00	38.78	0.43	1.83	180
2	-11	0.7276		11.86	0.00	11.86	0.13	0.56	0
2	-10	0.8002		-26.70	0.00	26.70	0.30	1.26	180
2	-9	0.8882		23.50	0.00	23.50	0.26	1.11	0
2	-8	0.9968		12.12	0.00	12.12	0.13	0.57	0
2	-7	1.1333		-60.50	0.00	60.50	0.67	2.85	180
2	-6	1.3088		30.56	0.00	30.56	0.34	1.44	0
2	-5	1.5391		9.50	0.00	9.50	0.11	0.45	0
2	-4	1.8456		-0.68	0.00	0.68	0.01	0.03	180
2	-3	2.2467		10.82	0.00	10.82	0.12	0.51	0
2	-2	2.7140		-9.04	0.00	9.04	0.10	0.43	180
2	-1	3.0639		6.84	0.00	6.84	0.08	0.32	0
2	0	3.0098		-17.04	0.00	17.04	0.19	0.80	180
2	1	2.6050		-26.82	0.00	26.82	0.30	1.26	180
2	2	2.1445		1.34	0.00	1.34	0.01	0.06	0
2	3	1.7660		17.00	0.00	17.00	0.19	0.80	0
2	4	1.4794		4.16	0.00	4.16	0.05	0.20	0
2	5	1.2636		19.42	0.00	19.42	0.22	0.92	0
2	6	1.0984		-14.72	0.00	14.72	0.16	0.69	180
2	7	0.9693		20.84	0.00	20.84	0.23	0.98	0
2	8	0.8661		-1.52	0.00	1.52	0.02	0.07	180
2	9	0.7821		-56.36	0.00	56.36	0.63	2.66	180
2	10	0.7125		52.08	0.00	52.08	0.58	2.46	0
3	-11	0.7227		-15.82	0.00	15.82	0.18	0.75	180
3	-10	0.7912		-3.96	0.00	3.96	0.04	0.19	180
3	-9	0.8725		-5.46	0.00	5.46	0.06	0.26	180
3	-8	0.9700		-36.56	0.00	36.56	0.41	1.72	180
3	-7	1.0878		54.10	0.00	54.10	0.60	2.55	0
3	-6	1.2304		-9.76	0.00	9.76	0.11	0.46	180
3	-5	1.4016		-17.28	0.00	17.28	0.19	0.81	180
3	-4	1.5998		32.06	0.00	32.06	0.36	1.51	0
3	-3	1.8093		-23.40	0.00	23.40	0.26	1.10	180
3	-2	1.9868		-17.96	0.00	17.96	0.20	0.85	180
3	-1	2.0659		-9.32	0.00	9.32	0.10	0.44	180
3	0	2.0065		18.84	0.00	18.84	0.21	0.89	0
3	1	1.8394		4.40	0.00	4.40	0.05	0.21	0
3	2	1.6311		9.70	0.00	9.70	0.11	0.46	0
3	3	1.4297		14.16	0.00	14.16	0.16	0.67	0
3	4	1.2542		-1.06	0.00	1.06	0.01	0.05	180
3	5	1.1075		-1.86	0.00	1.86	0.02	0.09	180
3	6	0.9862		-20.16	0.00	20.16	0.22	0.95	180
3	7	0.8860		-2.44	0.00	2.44	0.03	0.12	180
3	8	0.8025		5.44	0.00	5.44	0.06	0.26	0
3	9	0.7323		14.38	0.00	14.38	0.16	0.68	0
4	-11	0.7079		-8.16	0.00	8.16	0.09	0.38	180
4	-10	0.7696		18.02	0.00	18.02	0.20	0.85	0
4	-9	0.8407		-3.02	0.00	3.02	0.03	0.14	180
4	-8	0.9228		6.50	0.00	6.50	0.07	0.31	0
4	-7	1.0170		1.04	0.00	1.04	0.01	0.05	0
4	-6	1.1233		0.02	0.00	0.02	0.00	0.00	0
4	-5	1.2392		3.14	0.00	3.14	0.03	0.15	0
4	-4	1.3570		-21.40	0.00	21.40	0.24	1.01	180
4	-3	1.4617		-2.48	0.00	2.48	0.03	0.12	180
4	-2	1.5320		10.48	0.00	10.48	0.12	0.49	0
4	-1	1.5481		31.70	0.00	31.70	0.35	1.49	0
4	0	1.5049		-27.86	0.00	27.86	0.31	1.31	180
4	1	1.4157		16.64	0.00	16.64	0.18	0.78	0
4	2	1.3025		33.82	0.00	33.82	0.38	1.59	0
4	3	1.1842		-56.66	0.00	56.66	0.63	2.67	180
4	4	1.0723		7.82	0.00	7.82	0.09	0.37	0
4	5	0.9715		-4.48	0.00	4.48	0.05	0.21	180
4	6	0.8830		-11.62	0.00	11.62	0.13	0.55	180
4	7	0.8062		14.62	0.00	14.62	0.16	0.69	0
4	8	0.7397		-2.44	0.00	2.44	0.03	0.12	180
5	-10	0.7383		25.48	0.00	25.48	0.28	1.20	0
5	-9	0.7977		0.42	0.00	0.42	0.00	0.02	0
5	-8	0.8636		6.72	0.00	6.72	0.07	0.32	0
5	-7	0.9351		-9.72	0.00	9.72	0.11	0.46	180
5	-6	1.0104		-18.14	0.00	18.14	0.20	0.86	180
5	-5	1.0856		3.20	0.00	3.20	0.04	0.15	0
5	-4	1.1542		7.30	0.00	7.30	0.08	0.34	0
5	-3	1.2076		-5.70	0.00	5.70	0.06	0.27	180
5	-2	1.2365		28.56	0.00	28.56	0.32	1.35	0
5	-1	1.2352		-2.40	0.00	2.40	0.03	0.11	180
5	0	1.2039		-1.78	0.00	1.78	0.02	0.08	180
5	1	1.1489		-2.84	0.00	2.84	0.03	0.13	180
5	2	1.0794		-55.38	0.00	55.38	0.62	2.61	180
5	3	1.0040		32.20	0.00	32.20	0.36	1.52	0
5	4	0.9289		-8.36	0.00	8.36	0.09	0.39	180
5	5	0.8578		-16.26	0.00	16.26	0.18	0.77	180
5	6	0.7925		45.16	0.00	45.16	0.50	2.13	0
5	7	0.7336		10.08	0.00	10.08	0.11	0.48	0
6	-10	0.7008		-4.78	0.00	4.78	0.05	0.23	180
6	-9	0.7489		-27.48	0.00	27.48	0.31	1.30	180
6	-8	0.7999		-22.36	0.00	22.36	0.25	1.05	180
6	-7	0.8525		26.02	0.00	26.02	0.29	1.23	0
6	-6	0.9047		-14.62	0.00	14.62	0.16	0.69	180
6	-5	0.9530		-0.88	0.00	0.88	0.01	0.04	180
6	-4	0.9934		34.92	0.00	34.92	0.39	1.65	0
6	-3	1.0213		-5.38	0.00	5.38	0.06	0.25	180
6	-2	1.0330		-1.64	0.00	1.64	0.02	0.08	180
6	-1	1.0266		-26.32	0.00	26.32	0.29	1.24	180
6	0	1.0033		-5.48	0.00	5.48	0.06	0.26	180
6	1	0.9661		-3.56	0.00	3.56	0.04	0.17	180
6	2	0.9197		1.18	0.00	1.18	0.01	0.06	0
6	3	0.8683		10.90	0.00	10.90	0.12	0.51	0
6	4	0.8156		18.10	0.00	18.10	0.20	0.85	0
6	5	0.7639		17.00	0.00	17.00	0.19	0.80	0
6	6	0.7148		-10.56	0.00	10.56	0.12	0.50	180
7	-8	0.7372		24.94	0.00	24.94	0.28	1.18	0
7	-7	0.7754		-11.46	0.00	11.46	0.13	0.54	180
7	-6	0.8113		6.26	0.00	6.26	0.07	0.30	0
7	-5	0.8425		52.78	0.00	52.78	0.59	2.49	0
7	-4	0.8667		-60.72	0.00	60.72	0.67	2.86	180
7	-3	0.8815		17.32	0.00	17.32	0.19	0.82	0
7	-2	0.8854		11.20	0.00	11.20	0.12	0.53	0
7	-1	0.8780		-43.20	0.00	43.20	0.48	2.04	180
7	0	0.8599		14.92	0.00	14.92	0.17	0.70	0
7	1	0.8333		12.90	0.00	12.90	0.14	0.61	0
7	2	0.8003		20.32	0.00	20.32	0.23	0.96	0
7	3	0.7635		2.12	0.00	2.12	0.02	0.10	0
7	4	0.7249		-0.02	0.00	0.02	0.00	0.00	180
8	-7	0.7061		-8.26	0.00	8.26	0.09	0.39	180
8	-6	0.7309		16.94	0.00	16.94	0.19	0.80	0
8	-5	0.7513		-24.88	0.00	24.88	0.28	1.17	180
8	-4	0.7660		-1.42	0.00	1.42	0.02	0.07	180
8	-3	0.7738		-5.34	0.00	5.34	0.06	0.25	180
8	-2	0.7740		-20.06	0.00	20.06	0.22	0.95	180
8	-1	0.7667		28.58	0.00	28.58	0.32	1.35	0
8	0	0.7524		15.36	0.00	15.36	0.17	0.72	0
8	1	0.7324		4.08	0.00	4.08	0.05	0.19	0
8	2	0.7079		-21.20	0.00	21.20	0.24	1.00	180


* * *  SEARCH FOR TRIPLETS WITH E1 x E2 x E3 > 6  * * *
 
 
 7.1 = E(-8 1) x E(1 3) x E(7 -4) = 1.35 x 1.83 x 2.86      (-8 1) [0]     (1 3) [180]     (7 -4) [180]
 7.3 = E(-8 1) x E(3 -7) x E(5 6) = 1.35 x 2.55 x 2.13      (-8 1) [0]     (3 -7) [0]     (5 6) [0]
 7.3 = E(-8 1) x E(5 6) x E(3 -7) = 1.35 x 2.13 x 2.55      (-8 1) [0]     (5 6) [0]     (3 -7) [0]
 7.1 = E(-8 1) x E(7 -4) x E(1 3) = 1.35 x 2.86 x 1.83      (-8 1) [0]     (7 -4) [180]     (1 3) [180]
 7.8 = E(-8 5) x E(3 -7) x E(5 2) = 1.17 x 2.55 x 2.61      (-8 5) [180]     (3 -7) [0]     (5 2) [180]
 7.8 = E(-8 5) x E(5 2) x E(3 -7) = 1.17 x 2.61 x 2.55      (-8 5) [180]     (5 2) [180]     (3 -7) [0]
 7.1 = E(-7 1) x E(0 4) x E(7 -5) = 2.04 x 1.4 x 2.49      (-7 1) [180]     (0 4) [180]     (7 -5) [0]
 6.2 = E(-7 1) x E(1 3) x E(6 -4) = 2.04 x 1.83 x 1.65      (-7 1) [180]     (1 3) [180]     (6 -4) [0]
12.4 = E(-7 1) x E(2 -7) x E(5 6) = 2.04 x 2.85 x 2.13      (-7 1) [180]     (2 -7) [180]     (5 6) [0]
 8.2 = E(-7 1) x E(3 -4) x E(4 3) = 2.04 x 1.51 x 2.67      (-7 1) [180]     (3 -4) [0]     (4 3) [180]
 8.2 = E(-7 1) x E(4 3) x E(3 -4) = 2.04 x 2.67 x 1.51      (-7 1) [180]     (4 3) [180]     (3 -4) [0]
12.4 = E(-7 1) x E(5 6) x E(2 -7) = 2.04 x 2.13 x 2.85      (-7 1) [180]     (5 6) [0]     (2 -7) [180]
 6.2 = E(-7 1) x E(6 -4) x E(1 3) = 2.04 x 1.65 x 1.83      (-7 1) [180]     (6 -4) [0]     (1 3) [180]
 7.1 = E(-7 1) x E(7 -5) x E(0 4) = 2.04 x 2.49 x 1.4      (-7 1) [180]     (7 -5) [0]     (0 4) [180]
 7.1 = E(-7 4) x E(-1 -3) x E(8 -1) = 2.86 x 1.83 x 1.35      (-7 4) [180]     (-1 -3) [180]     (8 -1) [0]
 7.7 = E(-7 4) x E(0 1) x E(7 -5) = 2.86 x 1.08 x 2.49      (-7 4) [180]     (0 1) [180]     (7 -5) [0]
 6.4 = E(-7 4) x E(1 3) x E(6 -7) = 2.86 x 1.83 x 1.23      (-7 4) [180]     (1 3) [180]     (6 -7) [0]
12.4 = E(-7 4) x E(2 -7) x E(5 3) = 2.86 x 2.85 x 1.52      (-7 4) [180]     (2 -7) [180]     (5 3) [0]
10.7 = E(-7 4) x E(2 -6) x E(5 2) = 2.86 x 1.44 x 2.61      (-7 4) [180]     (2 -6) [0]     (5 2) [180]
19.5 = E(-7 4) x E(3 -7) x E(4 3) = 2.86 x 2.55 x 2.67      (-7 4) [180]     (3 -7) [0]     (4 3) [180]
19.5 = E(-7 4) x E(4 3) x E(3 -7) = 2.86 x 2.67 x 2.55      (-7 4) [180]     (4 3) [180]     (3 -7) [0]
10.7 = E(-7 4) x E(5 2) x E(2 -6) = 2.86 x 2.61 x 1.44      (-7 4) [180]     (5 2) [180]     (2 -6) [0]
12.4 = E(-7 4) x E(5 3) x E(2 -7) = 2.86 x 1.52 x 2.85      (-7 4) [180]     (5 3) [0]     (2 -7) [180]
 6.4 = E(-7 4) x E(6 -7) x E(1 3) = 2.86 x 1.23 x 1.83      (-7 4) [180]     (6 -7) [0]     (1 3) [180]
 7.7 = E(-7 4) x E(7 -5) x E(0 1) = 2.86 x 2.49 x 1.08      (-7 4) [180]     (7 -5) [0]     (0 1) [180]
 7.1 = E(-7 4) x E(8 -1) x E(-1 -3) = 2.86 x 1.35 x 1.83      (-7 4) [180]     (8 -1) [0]     (-1 -3) [180]
 7.1 = E(-7 5) x E(0 -4) x E(7 -1) = 2.49 x 1.4 x 2.04      (-7 5) [0]     (0 -4) [180]     (7 -1) [180]
 7.7 = E(-7 5) x E(0 -1) x E(7 -4) = 2.49 x 1.08 x 2.86      (-7 5) [0]     (0 -1) [180]     (7 -4) [180]
18.5 = E(-7 5) x E(2 -7) x E(5 2) = 2.49 x 2.85 x 2.61      (-7 5) [0]     (2 -7) [180]     (5 2) [180]
11.4 = E(-7 5) x E(3 -8) x E(4 3) = 2.49 x 1.72 x 2.67      (-7 5) [0]     (3 -8) [180]     (4 3) [180]
10.1 = E(-7 5) x E(3 -7) x E(4 2) = 2.49 x 2.55 x 1.59      (-7 5) [0]     (3 -7) [0]     (4 2) [0]
10.1 = E(-7 5) x E(4 2) x E(3 -7) = 2.49 x 1.59 x 2.55      (-7 5) [0]     (4 2) [0]     (3 -7) [0]
11.4 = E(-7 5) x E(4 3) x E(3 -8) = 2.49 x 2.67 x 1.72      (-7 5) [0]     (4 3) [180]     (3 -8) [180]
18.5 = E(-7 5) x E(5 2) x E(2 -7) = 2.49 x 2.61 x 2.85      (-7 5) [0]     (5 2) [180]     (2 -7) [180]
 7.7 = E(-7 5) x E(7 -4) x E(0 -1) = 2.49 x 2.86 x 1.08      (-7 5) [0]     (7 -4) [180]     (0 -1) [180]
 7.1 = E(-7 5) x E(7 -1) x E(0 -4) = 2.49 x 2.04 x 1.4      (-7 5) [0]     (7 -1) [180]     (0 -4) [180]
 6.2 = E(-6 4) x E(-1 -3) x E(7 -1) = 1.65 x 1.83 x 2.04      (-6 4) [0]     (-1 -3) [180]     (7 -1) [180]
12.6 = E(-6 4) x E(2 -7) x E(4 3) = 1.65 x 2.85 x 2.67      (-6 4) [0]     (2 -7) [180]     (4 3) [180]
12.6 = E(-6 4) x E(4 3) x E(2 -7) = 1.65 x 2.67 x 2.85      (-6 4) [0]     (4 3) [180]     (2 -7) [180]
 6.2 = E(-6 4) x E(7 -1) x E(-1 -3) = 1.65 x 2.04 x 1.83      (-6 4) [0]     (7 -1) [180]     (-1 -3) [180]
 6.4 = E(-6 7) x E(-1 -3) x E(7 -4) = 1.23 x 1.83 x 2.86      (-6 7) [0]     (-1 -3) [180]     (7 -4) [180]
 6.4 = E(-6 7) x E(7 -4) x E(-1 -3) = 1.23 x 2.86 x 1.83      (-6 7) [0]     (7 -4) [180]     (-1 -3) [180]
 7.3 = E(-5 -6) x E(-3 7) x E(8 -1) = 2.13 x 2.55 x 1.35      (-5 -6) [0]     (-3 7) [0]     (8 -1) [0]
12.4 = E(-5 -6) x E(-2 7) x E(7 -1) = 2.13 x 2.85 x 2.04      (-5 -6) [0]     (-2 7) [180]     (7 -1) [180]
 7.8 = E(-5 -6) x E(0 4) x E(5 2) = 2.13 x 1.4 x 2.61      (-5 -6) [0]     (0 4) [180]     (5 2) [180]
10.4 = E(-5 -6) x E(1 3) x E(4 3) = 2.13 x 1.83 x 2.67      (-5 -6) [0]     (1 3) [180]     (4 3) [180]
 6.2 = E(-5 -6) x E(2 9) x E(3 -3) = 2.13 x 2.66 x 1.1      (-5 -6) [0]     (2 9) [180]     (3 -3) [180]
 6.2 = E(-5 -6) x E(3 -3) x E(2 9) = 2.13 x 1.1 x 2.66      (-5 -6) [0]     (3 -3) [180]     (2 9) [180]
10.4 = E(-5 -6) x E(4 3) x E(1 3) = 2.13 x 2.67 x 1.83      (-5 -6) [0]     (4 3) [180]     (1 3) [180]
 7.8 = E(-5 -6) x E(5 2) x E(0 4) = 2.13 x 2.61 x 1.4      (-5 -6) [0]     (5 2) [180]     (0 4) [180]
12.4 = E(-5 -6) x E(7 -1) x E(-2 7) = 2.13 x 2.04 x 2.85      (-5 -6) [0]     (7 -1) [180]     (-2 7) [180]
 7.3 = E(-5 -6) x E(8 -1) x E(-3 7) = 2.13 x 1.35 x 2.55      (-5 -6) [0]     (8 -1) [0]     (-3 7) [0]
12.4 = E(-5 -3) x E(-2 7) x E(7 -4) = 1.52 x 2.85 x 2.86      (-5 -3) [0]     (-2 7) [180]     (7 -4) [180]
12.4 = E(-5 -3) x E(7 -4) x E(-2 7) = 1.52 x 2.86 x 2.85      (-5 -3) [0]     (7 -4) [180]     (-2 7) [180]
 7.8 = E(-5 -2) x E(-3 7) x E(8 -5) = 2.61 x 2.55 x 1.17      (-5 -2) [180]     (-3 7) [0]     (8 -5) [180]
10.7 = E(-5 -2) x E(-2 6) x E(7 -4) = 2.61 x 1.44 x 2.86      (-5 -2) [180]     (-2 6) [0]     (7 -4) [180]
18.5 = E(-5 -2) x E(-2 7) x E(7 -5) = 2.61 x 2.85 x 2.49      (-5 -2) [180]     (-2 7) [180]     (7 -5) [0]
 7.8 = E(-5 -2) x E(0 -4) x E(5 6) = 2.61 x 1.4 x 2.13      (-5 -2) [180]     (0 -4) [180]     (5 6) [0]
 7.6 = E(-5 -2) x E(1 -1) x E(4 3) = 2.61 x 1.09 x 2.67      (-5 -2) [180]     (1 -1) [0]     (4 3) [180]
 7.1 = E(-5 -2) x E(1 3) x E(4 -1) = 2.61 x 1.83 x 1.49      (-5 -2) [180]     (1 3) [180]     (4 -1) [0]
17.7 = E(-5 -2) x E(2 9) x E(3 -7) = 2.61 x 2.66 x 2.55      (-5 -2) [180]     (2 9) [180]     (3 -7) [0]
17.7 = E(-5 -2) x E(3 -7) x E(2 9) = 2.61 x 2.55 x 2.66      (-5 -2) [180]     (3 -7) [0]     (2 9) [180]
 7.1 = E(-5 -2) x E(4 -1) x E(1 3) = 2.61 x 1.49 x 1.83      (-5 -2) [180]     (4 -1) [0]     (1 3) [180]
 7.6 = E(-5 -2) x E(4 3) x E(1 -1) = 2.61 x 2.67 x 1.09      (-5 -2) [180]     (4 3) [180]     (1 -1) [0]
 7.8 = E(-5 -2) x E(5 6) x E(0 -4) = 2.61 x 2.13 x 1.4      (-5 -2) [180]     (5 6) [0]     (0 -4) [180]
18.5 = E(-5 -2) x E(7 -5) x E(-2 7) = 2.61 x 2.49 x 2.85      (-5 -2) [180]     (7 -5) [0]     (-2 7) [180]
10.7 = E(-5 -2) x E(7 -4) x E(-2 6) = 2.61 x 2.86 x 1.44      (-5 -2) [180]     (7 -4) [180]     (-2 6) [0]
 7.8 = E(-5 -2) x E(8 -5) x E(-3 7) = 2.61 x 1.17 x 2.55      (-5 -2) [180]     (8 -5) [180]     (-3 7) [0]
 8.2 = E(-4 -3) x E(-3 4) x E(7 -1) = 2.67 x 1.51 x 2.04      (-4 -3) [180]     (-3 4) [0]     (7 -1) [180]
19.5 = E(-4 -3) x E(-3 7) x E(7 -4) = 2.67 x 2.55 x 2.86      (-4 -3) [180]     (-3 7) [0]     (7 -4) [180]
11.4 = E(-4 -3) x E(-3 8) x E(7 -5) = 2.67 x 1.72 x 2.49      (-4 -3) [180]     (-3 8) [180]     (7 -5) [0]
12.6 = E(-4 -3) x E(-2 7) x E(6 -4) = 2.67 x 2.85 x 1.65      (-4 -3) [180]     (-2 7) [180]     (6 -4) [0]
10.4 = E(-4 -3) x E(-1 -3) x E(5 6) = 2.67 x 1.83 x 2.13      (-4 -3) [180]     (-1 -3) [180]     (5 6) [0]
 7.6 = E(-4 -3) x E(-1 1) x E(5 2) = 2.67 x 1.09 x 2.61      (-4 -3) [180]     (-1 1) [0]     (5 2) [180]
10.2 = E(-4 -3) x E(2 -6) x E(2 9) = 2.67 x 1.44 x 2.66      (-4 -3) [180]     (2 -6) [0]     (2 9) [180]
10.2 = E(-4 -3) x E(2 9) x E(2 -6) = 2.67 x 2.66 x 1.44      (-4 -3) [180]     (2 9) [180]     (2 -6) [0]
 7.6 = E(-4 -3) x E(5 2) x E(-1 1) = 2.67 x 2.61 x 1.09      (-4 -3) [180]     (5 2) [180]     (-1 1) [0]
10.4 = E(-4 -3) x E(5 6) x E(-1 -3) = 2.67 x 2.13 x 1.83      (-4 -3) [180]     (5 6) [0]     (-1 -3) [180]
12.6 = E(-4 -3) x E(6 -4) x E(-2 7) = 2.67 x 1.65 x 2.85      (-4 -3) [180]     (6 -4) [0]     (-2 7) [180]
11.4 = E(-4 -3) x E(7 -5) x E(-3 8) = 2.67 x 2.49 x 1.72      (-4 -3) [180]     (7 -5) [0]     (-3 8) [180]
19.5 = E(-4 -3) x E(7 -4) x E(-3 7) = 2.67 x 2.86 x 2.55      (-4 -3) [180]     (7 -4) [180]     (-3 7) [0]
 8.2 = E(-4 -3) x E(7 -1) x E(-3 4) = 2.67 x 2.04 x 1.51      (-4 -3) [180]     (7 -1) [180]     (-3 4) [0]
10.1 = E(-4 -2) x E(-3 7) x E(7 -5) = 1.59 x 2.55 x 2.49      (-4 -2) [0]     (-3 7) [0]     (7 -5) [0]
12.1 = E(-4 -2) x E(2 -7) x E(2 9) = 1.59 x 2.85 x 2.66      (-4 -2) [0]     (2 -7) [180]     (2 9) [180]
12.1 = E(-4 -2) x E(2 9) x E(2 -7) = 1.59 x 2.66 x 2.85      (-4 -2) [0]     (2 9) [180]     (2 -7) [180]
10.1 = E(-4 -2) x E(7 -5) x E(-3 7) = 1.59 x 2.49 x 2.55      (-4 -2) [0]     (7 -5) [0]     (-3 7) [0]
 7.1 = E(-4 1) x E(-1 -3) x E(5 2) = 1.49 x 1.83 x 2.61      (-4 1) [0]     (-1 -3) [180]     (5 2) [180]
 7.1 = E(-4 1) x E(5 2) x E(-1 -3) = 1.49 x 2.61 x 1.83      (-4 1) [0]     (5 2) [180]     (-1 -3) [180]
 6.2 = E(-3 3) x E(-2 -9) x E(5 6) = 1.1 x 2.66 x 2.13      (-3 3) [180]     (-2 -9) [180]     (5 6) [0]
 6.2 = E(-3 3) x E(5 6) x E(-2 -9) = 1.1 x 2.13 x 2.66      (-3 3) [180]     (5 6) [0]     (-2 -9) [180]
 8.2 = E(-3 4) x E(-4 -3) x E(7 -1) = 1.51 x 2.67 x 2.04      (-3 4) [0]     (-4 -3) [180]     (7 -1) [180]
 7.9 = E(-3 4) x E(1 3) x E(2 -7) = 1.51 x 1.83 x 2.85      (-3 4) [0]     (1 3) [180]     (2 -7) [180]
 7.9 = E(-3 4) x E(2 -7) x E(1 3) = 1.51 x 2.85 x 1.83      (-3 4) [0]     (2 -7) [180]     (1 3) [180]
 8.2 = E(-3 4) x E(7 -1) x E(-4 -3) = 1.51 x 2.04 x 2.67      (-3 4) [0]     (7 -1) [180]     (-4 -3) [180]
 7.3 = E(-3 7) x E(-5 -6) x E(8 -1) = 2.55 x 2.13 x 1.35      (-3 7) [0]     (-5 -6) [0]     (8 -1) [0]
 7.8 = E(-3 7) x E(-5 -2) x E(8 -5) = 2.55 x 2.61 x 1.17      (-3 7) [0]     (-5 -2) [180]     (8 -5) [180]
19.5 = E(-3 7) x E(-4 -3) x E(7 -4) = 2.55 x 2.67 x 2.86      (-3 7) [0]     (-4 -3) [180]     (7 -4) [180]
10.1 = E(-3 7) x E(-4 -2) x E(7 -5) = 2.55 x 1.59 x 2.49      (-3 7) [0]     (-4 -2) [0]     (7 -5) [0]
17.7 = E(-3 7) x E(-2 -9) x E(5 2) = 2.55 x 2.66 x 2.61      (-3 7) [0]     (-2 -9) [180]     (5 2) [180]
17.7 = E(-3 7) x E(5 2) x E(-2 -9) = 2.55 x 2.61 x 2.66      (-3 7) [0]     (5 2) [180]     (-2 -9) [180]
10.1 = E(-3 7) x E(7 -5) x E(-4 -2) = 2.55 x 2.49 x 1.59      (-3 7) [0]     (7 -5) [0]     (-4 -2) [0]
19.5 = E(-3 7) x E(7 -4) x E(-4 -3) = 2.55 x 2.86 x 2.67      (-3 7) [0]     (7 -4) [180]     (-4 -3) [180]
 7.8 = E(-3 7) x E(8 -5) x E(-5 -2) = 2.55 x 1.17 x 2.61      (-3 7) [0]     (8 -5) [180]     (-5 -2) [180]
 7.3 = E(-3 7) x E(8 -1) x E(-5 -6) = 2.55 x 1.35 x 2.13      (-3 7) [0]     (8 -1) [0]     (-5 -6) [0]
11.4 = E(-3 8) x E(-4 -3) x E(7 -5) = 1.72 x 2.67 x 2.49      (-3 8) [180]     (-4 -3) [180]     (7 -5) [0]
11.4 = E(-3 8) x E(7 -5) x E(-4 -3) = 1.72 x 2.49 x 2.67      (-3 8) [180]     (7 -5) [0]     (-4 -3) [180]
 6.2 = E(-2 -9) x E(-3 3) x E(5 6) = 2.66 x 1.1 x 2.13      (-2 -9) [180]     (-3 3) [180]     (5 6) [0]
17.7 = E(-2 -9) x E(-3 7) x E(5 2) = 2.66 x 2.55 x 2.61      (-2 -9) [180]     (-3 7) [0]     (5 2) [180]
10.2 = E(-2 -9) x E(-2 6) x E(4 3) = 2.66 x 1.44 x 2.67      (-2 -9) [180]     (-2 6) [0]     (4 3) [180]
12.1 = E(-2 -9) x E(-2 7) x E(4 2) = 2.66 x 2.85 x 1.59      (-2 -9) [180]     (-2 7) [180]     (4 2) [0]
12.1 = E(-2 -9) x E(4 2) x E(-2 7) = 2.66 x 1.59 x 2.85      (-2 -9) [180]     (4 2) [0]     (-2 7) [180]
10.2 = E(-2 -9) x E(4 3) x E(-2 6) = 2.66 x 2.67 x 1.44      (-2 -9) [180]     (4 3) [180]     (-2 6) [0]
17.7 = E(-2 -9) x E(5 2) x E(-3 7) = 2.66 x 2.61 x 2.55      (-2 -9) [180]     (5 2) [180]     (-3 7) [0]
 6.2 = E(-2 -9) x E(5 6) x E(-3 3) = 2.66 x 2.13 x 1.1      (-2 -9) [180]     (5 6) [0]     (-3 3) [180]
10.7 = E(-2 6) x E(-5 -2) x E(7 -4) = 1.44 x 2.61 x 2.86      (-2 6) [0]     (-5 -2) [180]     (7 -4) [180]
10.2 = E(-2 6) x E(-2 -9) x E(4 3) = 1.44 x 2.66 x 2.67      (-2 6) [0]     (-2 -9) [180]     (4 3) [180]
10.2 = E(-2 6) x E(4 3) x E(-2 -9) = 1.44 x 2.67 x 2.66      (-2 6) [0]     (4 3) [180]     (-2 -9) [180]
10.7 = E(-2 6) x E(7 -4) x E(-5 -2) = 1.44 x 2.86 x 2.61      (-2 6) [0]     (7 -4) [180]     (-5 -2) [180]
12.4 = E(-2 7) x E(-5 -6) x E(7 -1) = 2.85 x 2.13 x 2.04      (-2 7) [180]     (-5 -6) [0]     (7 -1) [180]
12.4 = E(-2 7) x E(-5 -3) x E(7 -4) = 2.85 x 1.52 x 2.86      (-2 7) [180]     (-5 -3) [0]     (7 -4) [180]
18.5 = E(-2 7) x E(-5 -2) x E(7 -5) = 2.85 x 2.61 x 2.49      (-2 7) [180]     (-5 -2) [180]     (7 -5) [0]
12.6 = E(-2 7) x E(-4 -3) x E(6 -4) = 2.85 x 2.67 x 1.65      (-2 7) [180]     (-4 -3) [180]     (6 -4) [0]
12.1 = E(-2 7) x E(-2 -9) x E(4 2) = 2.85 x 2.66 x 1.59      (-2 7) [180]     (-2 -9) [180]     (4 2) [0]
 7.9 = E(-2 7) x E(-1 -3) x E(3 -4) = 2.85 x 1.83 x 1.51      (-2 7) [180]     (-1 -3) [180]     (3 -4) [0]
 7.9 = E(-2 7) x E(3 -4) x E(-1 -3) = 2.85 x 1.51 x 1.83      (-2 7) [180]     (3 -4) [0]     (-1 -3) [180]
12.1 = E(-2 7) x E(4 2) x E(-2 -9) = 2.85 x 1.59 x 2.66      (-2 7) [180]     (4 2) [0]     (-2 -9) [180]
12.6 = E(-2 7) x E(6 -4) x E(-4 -3) = 2.85 x 1.65 x 2.67      (-2 7) [180]     (6 -4) [0]     (-4 -3) [180]
18.5 = E(-2 7) x E(7 -5) x E(-5 -2) = 2.85 x 2.49 x 2.61      (-2 7) [180]     (7 -5) [0]     (-5 -2) [180]
12.4 = E(-2 7) x E(7 -4) x E(-5 -3) = 2.85 x 2.86 x 1.52      (-2 7) [180]     (7 -4) [180]     (-5 -3) [0]
12.4 = E(-2 7) x E(7 -1) x E(-5 -6) = 2.85 x 2.04 x 2.13      (-2 7) [180]     (7 -1) [180]     (-5 -6) [0]
 7.1 = E(-1 -3) x E(-7 4) x E(8 -1) = 1.83 x 2.86 x 1.35      (-1 -3) [180]     (-7 4) [180]     (8 -1) [0]
 6.2 = E(-1 -3) x E(-6 4) x E(7 -1) = 1.83 x 1.65 x 2.04      (-1 -3) [180]     (-6 4) [0]     (7 -1) [180]
 6.4 = E(-1 -3) x E(-6 7) x E(7 -4) = 1.83 x 1.23 x 2.86      (-1 -3) [180]     (-6 7) [0]     (7 -4) [180]
10.4 = E(-1 -3) x E(-4 -3) x E(5 6) = 1.83 x 2.67 x 2.13      (-1 -3) [180]     (-4 -3) [180]     (5 6) [0]
 7.1 = E(-1 -3) x E(-4 1) x E(5 2) = 1.83 x 1.49 x 2.61      (-1 -3) [180]     (-4 1) [0]     (5 2) [180]
 7.9 = E(-1 -3) x E(-2 7) x E(3 -4) = 1.83 x 2.85 x 1.51      (-1 -3) [180]     (-2 7) [180]     (3 -4) [0]
 7.9 = E(-1 -3) x E(3 -4) x E(-2 7) = 1.83 x 1.51 x 2.85      (-1 -3) [180]     (3 -4) [0]     (-2 7) [180]
 7.1 = E(-1 -3) x E(5 2) x E(-4 1) = 1.83 x 2.61 x 1.49      (-1 -3) [180]     (5 2) [180]     (-4 1) [0]
10.4 = E(-1 -3) x E(5 6) x E(-4 -3) = 1.83 x 2.13 x 2.67      (-1 -3) [180]     (5 6) [0]     (-4 -3) [180]
 6.4 = E(-1 -3) x E(7 -4) x E(-6 7) = 1.83 x 2.86 x 1.23      (-1 -3) [180]     (7 -4) [180]     (-6 7) [0]
 6.2 = E(-1 -3) x E(7 -1) x E(-6 4) = 1.83 x 2.04 x 1.65      (-1 -3) [180]     (7 -1) [180]     (-6 4) [0]
 7.1 = E(-1 -3) x E(8 -1) x E(-7 4) = 1.83 x 1.35 x 2.86      (-1 -3) [180]     (8 -1) [0]     (-7 4) [180]
 7.6 = E(-1 1) x E(-4 -3) x E(5 2) = 1.09 x 2.67 x 2.61      (-1 1) [0]     (-4 -3) [180]     (5 2) [180]
 7.6 = E(-1 1) x E(5 2) x E(-4 -3) = 1.09 x 2.61 x 2.67      (-1 1) [0]     (5 2) [180]     (-4 -3) [180]
 7.1 = E(0 -4) x E(-7 5) x E(7 -1) = 1.4 x 2.49 x 2.04      (0 -4) [180]     (-7 5) [0]     (7 -1) [180]
 7.8 = E(0 -4) x E(-5 -2) x E(5 6) = 1.4 x 2.61 x 2.13      (0 -4) [180]     (-5 -2) [180]     (5 6) [0]
 7.8 = E(0 -4) x E(5 6) x E(-5 -2) = 1.4 x 2.13 x 2.61      (0 -4) [180]     (5 6) [0]     (-5 -2) [180]
 7.1 = E(0 -4) x E(7 -1) x E(-7 5) = 1.4 x 2.04 x 2.49      (0 -4) [180]     (7 -1) [180]     (-7 5) [0]
 7.7 = E(0 -1) x E(-7 5) x E(7 -4) = 1.08 x 2.49 x 2.86      (0 -1) [180]     (-7 5) [0]     (7 -4) [180]
 7.7 = E(0 -1) x E(7 -4) x E(-7 5) = 1.08 x 2.86 x 2.49      (0 -1) [180]     (7 -4) [180]     (-7 5) [0]
 7.7 = E(0 1) x E(-7 4) x E(7 -5) = 1.08 x 2.86 x 2.49      (0 1) [180]     (-7 4) [180]     (7 -5) [0]
 7.7 = E(0 1) x E(7 -5) x E(-7 4) = 1.08 x 2.49 x 2.86      (0 1) [180]     (7 -5) [0]     (-7 4) [180]
 7.1 = E(0 4) x E(-7 1) x E(7 -5) = 1.4 x 2.04 x 2.49      (0 4) [180]     (-7 1) [180]     (7 -5) [0]
 7.8 = E(0 4) x E(-5 -6) x E(5 2) = 1.4 x 2.13 x 2.61      (0 4) [180]     (-5 -6) [0]     (5 2) [180]
 7.8 = E(0 4) x E(5 2) x E(-5 -6) = 1.4 x 2.61 x 2.13      (0 4) [180]     (5 2) [180]     (-5 -6) [0]
 7.1 = E(0 4) x E(7 -5) x E(-7 1) = 1.4 x 2.49 x 2.04      (0 4) [180]     (7 -5) [0]     (-7 1) [180]
 7.6 = E(1 -1) x E(-5 -2) x E(4 3) = 1.09 x 2.61 x 2.67      (1 -1) [0]     (-5 -2) [180]     (4 3) [180]
 7.6 = E(1 -1) x E(4 3) x E(-5 -2) = 1.09 x 2.67 x 2.61      (1 -1) [0]     (4 3) [180]     (-5 -2) [180]
 7.1 = E(1 3) x E(-8 1) x E(7 -4) = 1.83 x 1.35 x 2.86      (1 3) [180]     (-8 1) [0]     (7 -4) [180]
 6.2 = E(1 3) x E(-7 1) x E(6 -4) = 1.83 x 2.04 x 1.65      (1 3) [180]     (-7 1) [180]     (6 -4) [0]
 6.4 = E(1 3) x E(-7 4) x E(6 -7) = 1.83 x 2.86 x 1.23      (1 3) [180]     (-7 4) [180]     (6 -7) [0]
10.4 = E(1 3) x E(-5 -6) x E(4 3) = 1.83 x 2.13 x 2.67      (1 3) [180]     (-5 -6) [0]     (4 3) [180]
 7.1 = E(1 3) x E(-5 -2) x E(4 -1) = 1.83 x 2.61 x 1.49      (1 3) [180]     (-5 -2) [180]     (4 -1) [0]
 7.9 = E(1 3) x E(-3 4) x E(2 -7) = 1.83 x 1.51 x 2.85      (1 3) [180]     (-3 4) [0]     (2 -7) [180]
 7.9 = E(1 3) x E(2 -7) x E(-3 4) = 1.83 x 2.85 x 1.51      (1 3) [180]     (2 -7) [180]     (-3 4) [0]
 7.1 = E(1 3) x E(4 -1) x E(-5 -2) = 1.83 x 1.49 x 2.61      (1 3) [180]     (4 -1) [0]     (-5 -2) [180]
10.4 = E(1 3) x E(4 3) x E(-5 -6) = 1.83 x 2.67 x 2.13      (1 3) [180]     (4 3) [180]     (-5 -6) [0]
 6.4 = E(1 3) x E(6 -7) x E(-7 4) = 1.83 x 1.23 x 2.86      (1 3) [180]     (6 -7) [0]     (-7 4) [180]
 6.2 = E(1 3) x E(6 -4) x E(-7 1) = 1.83 x 1.65 x 2.04      (1 3) [180]     (6 -4) [0]     (-7 1) [180]
 7.1 = E(1 3) x E(7 -4) x E(-8 1) = 1.83 x 2.86 x 1.35      (1 3) [180]     (7 -4) [180]     (-8 1) [0]
12.4 = E(2 -7) x E(-7 1) x E(5 6) = 2.85 x 2.04 x 2.13      (2 -7) [180]     (-7 1) [180]     (5 6) [0]
12.4 = E(2 -7) x E(-7 4) x E(5 3) = 2.85 x 2.86 x 1.52      (2 -7) [180]     (-7 4) [180]     (5 3) [0]
18.5 = E(2 -7) x E(-7 5) x E(5 2) = 2.85 x 2.49 x 2.61      (2 -7) [180]     (-7 5) [0]     (5 2) [180]
12.6 = E(2 -7) x E(-6 4) x E(4 3) = 2.85 x 1.65 x 2.67      (2 -7) [180]     (-6 4) [0]     (4 3) [180]
12.1 = E(2 -7) x E(-4 -2) x E(2 9) = 2.85 x 1.59 x 2.66      (2 -7) [180]     (-4 -2) [0]     (2 9) [180]
 7.9 = E(2 -7) x E(-3 4) x E(1 3) = 2.85 x 1.51 x 1.83      (2 -7) [180]     (-3 4) [0]     (1 3) [180]
 7.9 = E(2 -7) x E(1 3) x E(-3 4) = 2.85 x 1.83 x 1.51      (2 -7) [180]     (1 3) [180]     (-3 4) [0]
12.1 = E(2 -7) x E(2 9) x E(-4 -2) = 2.85 x 2.66 x 1.59      (2 -7) [180]     (2 9) [180]     (-4 -2) [0]
12.6 = E(2 -7) x E(4 3) x E(-6 4) = 2.85 x 2.67 x 1.65      (2 -7) [180]     (4 3) [180]     (-6 4) [0]
18.5 = E(2 -7) x E(5 2) x E(-7 5) = 2.85 x 2.61 x 2.49      (2 -7) [180]     (5 2) [180]     (-7 5) [0]
12.4 = E(2 -7) x E(5 3) x E(-7 4) = 2.85 x 1.52 x 2.86      (2 -7) [180]     (5 3) [0]     (-7 4) [180]
12.4 = E(2 -7) x E(5 6) x E(-7 1) = 2.85 x 2.13 x 2.04      (2 -7) [180]     (5 6) [0]     (-7 1) [180]
10.7 = E(2 -6) x E(-7 4) x E(5 2) = 1.44 x 2.86 x 2.61      (2 -6) [0]     (-7 4) [180]     (5 2) [180]
10.2 = E(2 -6) x E(-4 -3) x E(2 9) = 1.44 x 2.67 x 2.66      (2 -6) [0]     (-4 -3) [180]     (2 9) [180]
10.2 = E(2 -6) x E(2 9) x E(-4 -3) = 1.44 x 2.66 x 2.67      (2 -6) [0]     (2 9) [180]     (-4 -3) [180]
10.7 = E(2 -6) x E(5 2) x E(-7 4) = 1.44 x 2.61 x 2.86      (2 -6) [0]     (5 2) [180]     (-7 4) [180]
 6.2 = E(2 9) x E(-5 -6) x E(3 -3) = 2.66 x 2.13 x 1.1      (2 9) [180]     (-5 -6) [0]     (3 -3) [180]
17.7 = E(2 9) x E(-5 -2) x E(3 -7) = 2.66 x 2.61 x 2.55      (2 9) [180]     (-5 -2) [180]     (3 -7) [0]
10.2 = E(2 9) x E(-4 -3) x E(2 -6) = 2.66 x 2.67 x 1.44      (2 9) [180]     (-4 -3) [180]     (2 -6) [0]
12.1 = E(2 9) x E(-4 -2) x E(2 -7) = 2.66 x 1.59 x 2.85      (2 9) [180]     (-4 -2) [0]     (2 -7) [180]
12.1 = E(2 9) x E(2 -7) x E(-4 -2) = 2.66 x 2.85 x 1.59      (2 9) [180]     (2 -7) [180]     (-4 -2) [0]
10.2 = E(2 9) x E(2 -6) x E(-4 -3) = 2.66 x 1.44 x 2.67      (2 9) [180]     (2 -6) [0]     (-4 -3) [180]
17.7 = E(2 9) x E(3 -7) x E(-5 -2) = 2.66 x 2.55 x 2.61      (2 9) [180]     (3 -7) [0]     (-5 -2) [180]
 6.2 = E(2 9) x E(3 -3) x E(-5 -6) = 2.66 x 1.1 x 2.13      (2 9) [180]     (3 -3) [180]     (-5 -6) [0]
11.4 = E(3 -8) x E(-7 5) x E(4 3) = 1.72 x 2.49 x 2.67      (3 -8) [180]     (-7 5) [0]     (4 3) [180]
11.4 = E(3 -8) x E(4 3) x E(-7 5) = 1.72 x 2.67 x 2.49      (3 -8) [180]     (4 3) [180]     (-7 5) [0]
 7.3 = E(3 -7) x E(-8 1) x E(5 6) = 2.55 x 1.35 x 2.13      (3 -7) [0]     (-8 1) [0]     (5 6) [0]
 7.8 = E(3 -7) x E(-8 5) x E(5 2) = 2.55 x 1.17 x 2.61      (3 -7) [0]     (-8 5) [180]     (5 2) [180]
19.5 = E(3 -7) x E(-7 4) x E(4 3) = 2.55 x 2.86 x 2.67      (3 -7) [0]     (-7 4) [180]     (4 3) [180]
10.1 = E(3 -7) x E(-7 5) x E(4 2) = 2.55 x 2.49 x 1.59      (3 -7) [0]     (-7 5) [0]     (4 2) [0]
17.7 = E(3 -7) x E(-5 -2) x E(2 9) = 2.55 x 2.61 x 2.66      (3 -7) [0]     (-5 -2) [180]     (2 9) [180]
17.7 = E(3 -7) x E(2 9) x E(-5 -2) = 2.55 x 2.66 x 2.61      (3 -7) [0]     (2 9) [180]     (-5 -2) [180]
10.1 = E(3 -7) x E(4 2) x E(-7 5) = 2.55 x 1.59 x 2.49      (3 -7) [0]     (4 2) [0]     (-7 5) [0]
19.5 = E(3 -7) x E(4 3) x E(-7 4) = 2.55 x 2.67 x 2.86      (3 -7) [0]     (4 3) [180]     (-7 4) [180]
 7.8 = E(3 -7) x E(5 2) x E(-8 5) = 2.55 x 2.61 x 1.17      (3 -7) [0]     (5 2) [180]     (-8 5) [180]
 7.3 = E(3 -7) x E(5 6) x E(-8 1) = 2.55 x 2.13 x 1.35      (3 -7) [0]     (5 6) [0]     (-8 1) [0]
 8.2 = E(3 -4) x E(-7 1) x E(4 3) = 1.51 x 2.04 x 2.67      (3 -4) [0]     (-7 1) [180]     (4 3) [180]
 7.9 = E(3 -4) x E(-2 7) x E(-1 -3) = 1.51 x 2.85 x 1.83      (3 -4) [0]     (-2 7) [180]     (-1 -3) [180]
 7.9 = E(3 -4) x E(-1 -3) x E(-2 7) = 1.51 x 1.83 x 2.85      (3 -4) [0]     (-1 -3) [180]     (-2 7) [180]
 8.2 = E(3 -4) x E(4 3) x E(-7 1) = 1.51 x 2.67 x 2.04      (3 -4) [0]     (4 3) [180]     (-7 1) [180]
 6.2 = E(3 -3) x E(-5 -6) x E(2 9) = 1.1 x 2.13 x 2.66      (3 -3) [180]     (-5 -6) [0]     (2 9) [180]
 6.2 = E(3 -3) x E(2 9) x E(-5 -6) = 1.1 x 2.66 x 2.13      (3 -3) [180]     (2 9) [180]     (-5 -6) [0]
 7.1 = E(4 -1) x E(-5 -2) x E(1 3) = 1.49 x 2.61 x 1.83      (4 -1) [0]     (-5 -2) [180]     (1 3) [180]
 7.1 = E(4 -1) x E(1 3) x E(-5 -2) = 1.49 x 1.83 x 2.61      (4 -1) [0]     (1 3) [180]     (-5 -2) [180]
10.1 = E(4 2) x E(-7 5) x E(3 -7) = 1.59 x 2.49 x 2.55      (4 2) [0]     (-7 5) [0]     (3 -7) [0]
12.1 = E(4 2) x E(-2 -9) x E(-2 7) = 1.59 x 2.66 x 2.85      (4 2) [0]     (-2 -9) [180]     (-2 7) [180]
12.1 = E(4 2) x E(-2 7) x E(-2 -9) = 1.59 x 2.85 x 2.66      (4 2) [0]     (-2 7) [180]     (-2 -9) [180]
10.1 = E(4 2) x E(3 -7) x E(-7 5) = 1.59 x 2.55 x 2.49      (4 2) [0]     (3 -7) [0]     (-7 5) [0]
 8.2 = E(4 3) x E(-7 1) x E(3 -4) = 2.67 x 2.04 x 1.51      (4 3) [180]     (-7 1) [180]     (3 -4) [0]
19.5 = E(4 3) x E(-7 4) x E(3 -7) = 2.67 x 2.86 x 2.55      (4 3) [180]     (-7 4) [180]     (3 -7) [0]
11.4 = E(4 3) x E(-7 5) x E(3 -8) = 2.67 x 2.49 x 1.72      (4 3) [180]     (-7 5) [0]     (3 -8) [180]
12.6 = E(4 3) x E(-6 4) x E(2 -7) = 2.67 x 1.65 x 2.85      (4 3) [180]     (-6 4) [0]     (2 -7) [180]
10.4 = E(4 3) x E(-5 -6) x E(1 3) = 2.67 x 2.13 x 1.83      (4 3) [180]     (-5 -6) [0]     (1 3) [180]
 7.6 = E(4 3) x E(-5 -2) x E(1 -1) = 2.67 x 2.61 x 1.09      (4 3) [180]     (-5 -2) [180]     (1 -1) [0]
10.2 = E(4 3) x E(-2 -9) x E(-2 6) = 2.67 x 2.66 x 1.44      (4 3) [180]     (-2 -9) [180]     (-2 6) [0]
10.2 = E(4 3) x E(-2 6) x E(-2 -9) = 2.67 x 1.44 x 2.66      (4 3) [180]     (-2 6) [0]     (-2 -9) [180]
 7.6 = E(4 3) x E(1 -1) x E(-5 -2) = 2.67 x 1.09 x 2.61      (4 3) [180]     (1 -1) [0]     (-5 -2) [180]
10.4 = E(4 3) x E(1 3) x E(-5 -6) = 2.67 x 1.83 x 2.13      (4 3) [180]     (1 3) [180]     (-5 -6) [0]
12.6 = E(4 3) x E(2 -7) x E(-6 4) = 2.67 x 2.85 x 1.65      (4 3) [180]     (2 -7) [180]     (-6 4) [0]
11.4 = E(4 3) x E(3 -8) x E(-7 5) = 2.67 x 1.72 x 2.49      (4 3) [180]     (3 -8) [180]     (-7 5) [0]
19.5 = E(4 3) x E(3 -7) x E(-7 4) = 2.67 x 2.55 x 2.86      (4 3) [180]     (3 -7) [0]     (-7 4) [180]
 8.2 = E(4 3) x E(3 -4) x E(-7 1) = 2.67 x 1.51 x 2.04      (4 3) [180]     (3 -4) [0]     (-7 1) [180]
 7.8 = E(5 2) x E(-8 5) x E(3 -7) = 2.61 x 1.17 x 2.55      (5 2) [180]     (-8 5) [180]     (3 -7) [0]
10.7 = E(5 2) x E(-7 4) x E(2 -6) = 2.61 x 2.86 x 1.44      (5 2) [180]     (-7 4) [180]     (2 -6) [0]
18.5 = E(5 2) x E(-7 5) x E(2 -7) = 2.61 x 2.49 x 2.85      (5 2) [180]     (-7 5) [0]     (2 -7) [180]
 7.8 = E(5 2) x E(-5 -6) x E(0 4) = 2.61 x 2.13 x 1.4      (5 2) [180]     (-5 -6) [0]     (0 4) [180]
 7.6 = E(5 2) x E(-4 -3) x E(-1 1) = 2.61 x 2.67 x 1.09      (5 2) [180]     (-4 -3) [180]     (-1 1) [0]
 7.1 = E(5 2) x E(-4 1) x E(-1 -3) = 2.61 x 1.49 x 1.83      (5 2) [180]     (-4 1) [0]     (-1 -3) [180]
17.7 = E(5 2) x E(-3 7) x E(-2 -9) = 2.61 x 2.55 x 2.66      (5 2) [180]     (-3 7) [0]     (-2 -9) [180]
17.7 = E(5 2) x E(-2 -9) x E(-3 7) = 2.61 x 2.66 x 2.55      (5 2) [180]     (-2 -9) [180]     (-3 7) [0]
 7.1 = E(5 2) x E(-1 -3) x E(-4 1) = 2.61 x 1.83 x 1.49      (5 2) [180]     (-1 -3) [180]     (-4 1) [0]
 7.6 = E(5 2) x E(-1 1) x E(-4 -3) = 2.61 x 1.09 x 2.67      (5 2) [180]     (-1 1) [0]     (-4 -3) [180]
 7.8 = E(5 2) x E(0 4) x E(-5 -6) = 2.61 x 1.4 x 2.13      (5 2) [180]     (0 4) [180]     (-5 -6) [0]
18.5 = E(5 2) x E(2 -7) x E(-7 5) = 2.61 x 2.85 x 2.49      (5 2) [180]     (2 -7) [180]     (-7 5) [0]
10.7 = E(5 2) x E(2 -6) x E(-7 4) = 2.61 x 1.44 x 2.86      (5 2) [180]     (2 -6) [0]     (-7 4) [180]
 7.8 = E(5 2) x E(3 -7) x E(-8 5) = 2.61 x 2.55 x 1.17      (5 2) [180]     (3 -7) [0]     (-8 5) [180]
12.4 = E(5 3) x E(-7 4) x E(2 -7) = 1.52 x 2.86 x 2.85      (5 3) [0]     (-7 4) [180]     (2 -7) [180]
12.4 = E(5 3) x E(2 -7) x E(-7 4) = 1.52 x 2.85 x 2.86      (5 3) [0]     (2 -7) [180]     (-7 4) [180]
 7.3 = E(5 6) x E(-8 1) x E(3 -7) = 2.13 x 1.35 x 2.55      (5 6) [0]     (-8 1) [0]     (3 -7) [0]
12.4 = E(5 6) x E(-7 1) x E(2 -7) = 2.13 x 2.04 x 2.85      (5 6) [0]     (-7 1) [180]     (2 -7) [180]
 7.8 = E(5 6) x E(-5 -2) x E(0 -4) = 2.13 x 2.61 x 1.4      (5 6) [0]     (-5 -2) [180]     (0 -4) [180]
10.4 = E(5 6) x E(-4 -3) x E(-1 -3) = 2.13 x 2.67 x 1.83      (5 6) [0]     (-4 -3) [180]     (-1 -3) [180]
 6.2 = E(5 6) x E(-3 3) x E(-2 -9) = 2.13 x 1.1 x 2.66      (5 6) [0]     (-3 3) [180]     (-2 -9) [180]
 6.2 = E(5 6) x E(-2 -9) x E(-3 3) = 2.13 x 2.66 x 1.1      (5 6) [0]     (-2 -9) [180]     (-3 3) [180]
10.4 = E(5 6) x E(-1 -3) x E(-4 -3) = 2.13 x 1.83 x 2.67      (5 6) [0]     (-1 -3) [180]     (-4 -3) [180]
 7.8 = E(5 6) x E(0 -4) x E(-5 -2) = 2.13 x 1.4 x 2.61      (5 6) [0]     (0 -4) [180]     (-5 -2) [180]
12.4 = E(5 6) x E(2 -7) x E(-7 1) = 2.13 x 2.85 x 2.04      (5 6) [0]     (2 -7) [180]     (-7 1) [180]
 7.3 = E(5 6) x E(3 -7) x E(-8 1) = 2.13 x 2.55 x 1.35      (5 6) [0]     (3 -7) [0]     (-8 1) [0]
 6.4 = E(6 -7) x E(-7 4) x E(1 3) = 1.23 x 2.86 x 1.83      (6 -7) [0]     (-7 4) [180]     (1 3) [180]
 6.4 = E(6 -7) x E(1 3) x E(-7 4) = 1.23 x 1.83 x 2.86      (6 -7) [0]     (1 3) [180]     (-7 4) [180]
 6.2 = E(6 -4) x E(-7 1) x E(1 3) = 1.65 x 2.04 x 1.83      (6 -4) [0]     (-7 1) [180]     (1 3) [180]
12.6 = E(6 -4) x E(-4 -3) x E(-2 7) = 1.65 x 2.67 x 2.85      (6 -4) [0]     (-4 -3) [180]     (-2 7) [180]
12.6 = E(6 -4) x E(-2 7) x E(-4 -3) = 1.65 x 2.85 x 2.67      (6 -4) [0]     (-2 7) [180]     (-4 -3) [180]
 6.2 = E(6 -4) x E(1 3) x E(-7 1) = 1.65 x 1.83 x 2.04      (6 -4) [0]     (1 3) [180]     (-7 1) [180]
 7.1 = E(7 -5) x E(-7 1) x E(0 4) = 2.49 x 2.04 x 1.4      (7 -5) [0]     (-7 1) [180]     (0 4) [180]
 7.7 = E(7 -5) x E(-7 4) x E(0 1) = 2.49 x 2.86 x 1.08      (7 -5) [0]     (-7 4) [180]     (0 1) [180]
18.5 = E(7 -5) x E(-5 -2) x E(-2 7) = 2.49 x 2.61 x 2.85      (7 -5) [0]     (-5 -2) [180]     (-2 7) [180]
11.4 = E(7 -5) x E(-4 -3) x E(-3 8) = 2.49 x 2.67 x 1.72      (7 -5) [0]     (-4 -3) [180]     (-3 8) [180]
10.1 = E(7 -5) x E(-4 -2) x E(-3 7) = 2.49 x 1.59 x 2.55      (7 -5) [0]     (-4 -2) [0]     (-3 7) [0]
10.1 = E(7 -5) x E(-3 7) x E(-4 -2) = 2.49 x 2.55 x 1.59      (7 -5) [0]     (-3 7) [0]     (-4 -2) [0]
11.4 = E(7 -5) x E(-3 8) x E(-4 -3) = 2.49 x 1.72 x 2.67      (7 -5) [0]     (-3 8) [180]     (-4 -3) [180]
18.5 = E(7 -5) x E(-2 7) x E(-5 -2) = 2.49 x 2.85 x 2.61      (7 -5) [0]     (-2 7) [180]     (-5 -2) [180]
 7.7 = E(7 -5) x E(0 1) x E(-7 4) = 2.49 x 1.08 x 2.86      (7 -5) [0]     (0 1) [180]     (-7 4) [180]
 7.1 = E(7 -5) x E(0 4) x E(-7 1) = 2.49 x 1.4 x 2.04      (7 -5) [0]     (0 4) [180]     (-7 1) [180]
 7.1 = E(7 -4) x E(-8 1) x E(1 3) = 2.86 x 1.35 x 1.83      (7 -4) [180]     (-8 1) [0]     (1 3) [180]
 7.7 = E(7 -4) x E(-7 5) x E(0 -1) = 2.86 x 2.49 x 1.08      (7 -4) [180]     (-7 5) [0]     (0 -1) [180]
 6.4 = E(7 -4) x E(-6 7) x E(-1 -3) = 2.86 x 1.23 x 1.83      (7 -4) [180]     (-6 7) [0]     (-1 -3) [180]
12.4 = E(7 -4) x E(-5 -3) x E(-2 7) = 2.86 x 1.52 x 2.85      (7 -4) [180]     (-5 -3) [0]     (-2 7) [180]
10.7 = E(7 -4) x E(-5 -2) x E(-2 6) = 2.86 x 2.61 x 1.44      (7 -4) [180]     (-5 -2) [180]     (-2 6) [0]
19.5 = E(7 -4) x E(-4 -3) x E(-3 7) = 2.86 x 2.67 x 2.55      (7 -4) [180]     (-4 -3) [180]     (-3 7) [0]
19.5 = E(7 -4) x E(-3 7) x E(-4 -3) = 2.86 x 2.55 x 2.67      (7 -4) [180]     (-3 7) [0]     (-4 -3) [180]
10.7 = E(7 -4) x E(-2 6) x E(-5 -2) = 2.86 x 1.44 x 2.61      (7 -4) [180]     (-2 6) [0]     (-5 -2) [180]
12.4 = E(7 -4) x E(-2 7) x E(-5 -3) = 2.86 x 2.85 x 1.52      (7 -4) [180]     (-2 7) [180]     (-5 -3) [0]
 6.4 = E(7 -4) x E(-1 -3) x E(-6 7) = 2.86 x 1.83 x 1.23      (7 -4) [180]     (-1 -3) [180]     (-6 7) [0]
 7.7 = E(7 -4) x E(0 -1) x E(-7 5) = 2.86 x 1.08 x 2.49      (7 -4) [180]     (0 -1) [180]     (-7 5) [0]
 7.1 = E(7 -4) x E(1 3) x E(-8 1) = 2.86 x 1.83 x 1.35      (7 -4) [180]     (1 3) [180]     (-8 1) [0]
 7.1 = E(7 -1) x E(-7 5) x E(0 -4) = 2.04 x 2.49 x 1.4      (7 -1) [180]     (-7 5) [0]     (0 -4) [180]
 6.2 = E(7 -1) x E(-6 4) x E(-1 -3) = 2.04 x 1.65 x 1.83      (7 -1) [180]     (-6 4) [0]     (-1 -3) [180]
12.4 = E(7 -1) x E(-5 -6) x E(-2 7) = 2.04 x 2.13 x 2.85      (7 -1) [180]     (-5 -6) [0]     (-2 7) [180]
 8.2 = E(7 -1) x E(-4 -3) x E(-3 4) = 2.04 x 2.67 x 1.51      (7 -1) [180]     (-4 -3) [180]     (-3 4) [0]
 8.2 = E(7 -1) x E(-3 4) x E(-4 -3) = 2.04 x 1.51 x 2.67      (7 -1) [180]     (-3 4) [0]     (-4 -3) [180]
12.4 = E(7 -1) x E(-2 7) x E(-5 -6) = 2.04 x 2.85 x 2.13      (7 -1) [180]     (-2 7) [180]     (-5 -6) [0]
 6.2 = E(7 -1) x E(-1 -3) x E(-6 4) = 2.04 x 1.83 x 1.65      (7 -1) [180]     (-1 -3) [180]     (-6 4) [0]
 7.1 = E(7 -1) x E(0 -4) x E(-7 5) = 2.04 x 1.4 x 2.49      (7 -1) [180]     (0 -4) [180]     (-7 5) [0]
 7.8 = E(8 -5) x E(-5 -2) x E(-3 7) = 1.17 x 2.61 x 2.55      (8 -5) [180]     (-5 -2) [180]     (-3 7) [0]
 7.8 = E(8 -5) x E(-3 7) x E(-5 -2) = 1.17 x 2.55 x 2.61      (8 -5) [180]     (-3 7) [0]     (-5 -2) [180]
 7.1 = E(8 -1) x E(-7 4) x E(-1 -3) = 1.35 x 2.86 x 1.83      (8 -1) [0]     (-7 4) [180]     (-1 -3) [180]
 7.3 = E(8 -1) x E(-5 -6) x E(-3 7) = 1.35 x 2.13 x 2.55      (8 -1) [0]     (-5 -6) [0]     (-3 7) [0]
 7.3 = E(8 -1) x E(-3 7) x E(-5 -6) = 1.35 x 2.55 x 2.13      (8 -1) [0]     (-3 7) [0]     (-5 -6) [0]
 7.1 = E(8 -1) x E(-1 -3) x E(-7 4) = 1.35 x 1.83 x 2.86      (8 -1) [0]     (-1 -3) [180]     (-7 4) [180]

* * * * *  DISI-KERNEL OUTPUT  * * * * *
 
308 structure factors F(HK) are written to the file: Hexamethylbenzene-HMBENZ04_FOU.txt
 
308 structure factors with non-zero amplitude
 
A table with structure factors F(HK) is written to: Hexamethylbenzene-HMBENZ04_F(HK)-Table.jpg
 
A table with structure factor phases is written to: Hexamethylbenzene-HMBENZ04_SF-Phase(HK)-Table.jpg
 
A table with normalized structure factors E(HK) > 1 is written to: Hexamethylbenzene-HMBENZ04_E(HK)-Table.jpg
 
82 normalized structure factors E(HK) > 1 are written to file: Hexamethylbenzene-HMBENZ04_EFOU.txt
 
A list with 82 |F(HK)|^2 values with E(HK) > 1 are written to file: Hexamethylbenzene-HMBENZ04_PATT.txt
 
A CIF file is built and saved as Hexamethylbenzene-HMBENZ04_CIF.txt

A table with by parity ordered E-values participating in triplets is written to file: Hexamethylbenzene-HMBENZ04_TRIPLETS.txt
 
