# Supplementary material for: Revisiting symbolic addition: a step-by-step introduction to manual direct methods
Source: Acta Crystallogr E Crystallogr Commun. 2026 Apr 10;82(Pt 5):534–43. doi: 10.1107/S2056989026003300 (PMC13148211; doi:10.1107/S2056989026003300)
Supplement: Supplementary file 7 [file e-82-00534-sup8.zip › oi2035_SupportingMaterial/Example3/Example3 DISI-Kernel/Hexamethylbenzene-HMBENZ04_DIFPAT.txt]

6.19900
8.00400
103.81800
-8,-2,0.7079,449
-8,-1,0.7324,17
-8,0,0.7524,236
-8,1,0.7667,817
-8,2,0.7740,402
-8,3,0.7738,29
-8,4,0.7660,2
-8,5,0.7513,619
-8,6,0.7309,287
-8,7,0.7061,68
-7,-4,0.7249,0
-7,-3,0.7635,4
-7,-2,0.8003,413
-7,-1,0.8333,166
-7,0,0.8599,223
-7,1,0.8780,1866
-7,2,0.8854,125
-7,3,0.8815,300
-7,4,0.8667,3687
-7,5,0.8425,2786
-7,6,0.8113,39
-7,7,0.7754,131
-7,8,0.7372,622
-6,-6,0.7148,112
-6,-5,0.7639,289
-6,-4,0.8156,328
-6,-3,0.8683,119
-6,-2,0.9197,1
-6,-1,0.9661,13
-6,0,1.0033,30
-6,1,1.0266,693
-6,2,1.0330,3
-6,3,1.0213,29
-6,4,0.9934,1219
-6,5,0.9530,1
-6,6,0.9047,214
-6,7,0.8525,677
-6,8,0.7999,500
-6,9,0.7489,755
-6,10,0.7008,23
-5,-7,0.7336,102
-5,-6,0.7925,2039
-5,-5,0.8578,264
-5,-4,0.9289,70
-5,-3,1.0040,1037
-5,-2,1.0794,3067
-5,-1,1.1489,8
-5,0,1.2039,3
-5,1,1.2352,6
-5,2,1.2365,816
-5,3,1.2076,32
-5,4,1.1542,53
-5,5,1.0856,10
-5,6,1.0104,329
-5,7,0.9351,94
-5,8,0.8636,45
-5,9,0.7977,0
-5,10,0.7383,649
-4,-8,0.7397,6
-4,-7,0.8062,214
-4,-6,0.8830,135
-4,-5,0.9715,20
-4,-4,1.0723,61
-4,-3,1.1842,3210
-4,-2,1.3025,1144
-4,-1,1.4157,277
-4,0,1.5049,776
-4,1,1.5481,1005
-4,2,1.5320,110
-4,3,1.4617,6
-4,4,1.3570,458
-4,5,1.2392,10
-4,6,1.1233,0
-4,7,1.0170,1
-4,8,0.9228,42
-4,9,0.8407,9
-4,10,0.7696,325
-4,11,0.7079,67
-3,-9,0.7323,207
-3,-8,0.8025,30
-3,-7,0.8860,6
-3,-6,0.9862,406
-3,-5,1.1075,3
-3,-4,1.2542,1
-3,-3,1.4297,201
-3,-2,1.6311,94
-3,-1,1.8394,19
-3,0,2.0065,355
-3,1,2.0659,87
-3,2,1.9868,323
-3,3,1.8093,548
-3,4,1.5998,1028
-3,5,1.4016,299
-3,6,1.2304,95
-3,7,1.0878,2927
-3,8,0.9700,1337
-3,9,0.8725,30
-3,10,0.7912,16
-3,11,0.7227,250
-2,-10,0.7125,2712
-2,-9,0.7821,3176
-2,-8,0.8661,2
-2,-7,0.9693,434
-2,-6,1.0984,217
-2,-5,1.2636,377
-2,-4,1.4794,17
-2,-3,1.7660,289
-2,-2,2.1445,2
-2,-1,2.6050,719
-2,0,3.0098,290
-2,1,3.0639,47
-2,2,2.7140,82
-2,3,2.2467,117
-2,4,1.8456,0
-2,5,1.5391,90
-2,6,1.3088,934
-2,7,1.1333,3660
-2,8,0.9968,147
-2,9,0.8882,552
-2,10,0.8002,713
-2,11,0.7276,141
-1,-10,0.7485,1504
-1,-9,0.8275,161
-1,-8,0.9250,540
-1,-7,1.0482,653
-1,-6,1.2084,321
-1,-5,1.4250,255
-1,-4,1.7322,11
-1,-3,2.1968,1501
-1,-2,2.9587,71
-1,-1,4.2890,31
-1,0,6.0196,419
-1,1,5.4280,531
-1,2,3.6913,28
-1,3,2.6176,699
-1,4,1.9936,33
-1,5,1.6005,119
-1,6,1.3336,3
-1,7,1.1416,31
-1,8,0.9973,107
-1,9,0.8851,4
-1,10,0.7953,1029
-1,11,0.7220,5
0,-11,0.7066,14
0,-10,0.7772,134
0,-9,0.8636,2
0,-8,0.9715,386
0,-7,1.1103,218
0,-6,1.2954,279
0,-5,1.5545,14
0,-4,1.9431,881
0,-3,2.5908,419
0,-2,3.8862,197
0,-1,7.7724,523
0,1,7.7724,523
0,2,3.8862,197
0,3,2.5908,419
0,4,1.9431,881
0,5,1.5545,14
0,6,1.2954,279
0,7,1.1103,218
0,8,0.9715,386
0,9,0.8636,2
0,10,0.7772,134
0,11,0.7066,14
1,-11,0.7220,5
1,-10,0.7953,1029
1,-9,0.8851,4
1,-8,0.9973,107
1,-7,1.1416,31
1,-6,1.3336,3
1,-5,1.6005,119
1,-4,1.9936,33
1,-3,2.6176,699
1,-2,3.6913,28
1,-1,5.4280,531
1,0,6.0196,419
1,1,4.2890,31
1,2,2.9587,71
1,3,2.1968,1501
1,4,1.7322,11
1,5,1.4250,255
1,6,1.2084,321
1,7,1.0482,653
1,8,0.9250,540
1,9,0.8275,161
1,10,0.7485,1504
2,-11,0.7276,141
2,-10,0.8002,713
2,-9,0.8882,552
2,-8,0.9968,147
2,-7,1.1333,3660
2,-6,1.3088,934
2,-5,1.5391,90
2,-4,1.8456,0
2,-3,2.2467,117
2,-2,2.7140,82
2,-1,3.0639,47
2,0,3.0098,290
2,1,2.6050,719
2,2,2.1445,2
2,3,1.7660,289
2,4,1.4794,17
2,5,1.2636,377
2,6,1.0984,217
2,7,0.9693,434
2,8,0.8661,2
2,9,0.7821,3176
2,10,0.7125,2712
3,-11,0.7227,250
3,-10,0.7912,16
3,-9,0.8725,30
3,-8,0.9700,1337
3,-7,1.0878,2927
3,-6,1.2304,95
3,-5,1.4016,299
3,-4,1.5998,1028
3,-3,1.8093,548
3,-2,1.9868,323
3,-1,2.0659,87
3,0,2.0065,355
3,1,1.8394,19
3,2,1.6311,94
3,3,1.4297,201
3,4,1.2542,1
3,5,1.1075,3
3,6,0.9862,406
3,7,0.8860,6
3,8,0.8025,30
3,9,0.7323,207
4,-11,0.7079,67
4,-10,0.7696,325
4,-9,0.8407,9
4,-8,0.9228,42
4,-7,1.0170,1
4,-6,1.1233,0
4,-5,1.2392,10
4,-4,1.3570,458
4,-3,1.4617,6
4,-2,1.5320,110
4,-1,1.5481,1005
4,0,1.5049,776
4,1,1.4157,277
4,2,1.3025,1144
4,3,1.1842,3210
4,4,1.0723,61
4,5,0.9715,20
4,6,0.8830,135
4,7,0.8062,214
4,8,0.7397,6
5,-10,0.7383,649
5,-9,0.7977,0
5,-8,0.8636,45
5,-7,0.9351,94
5,-6,1.0104,329
5,-5,1.0856,10
5,-4,1.1542,53
5,-3,1.2076,32
5,-2,1.2365,816
5,-1,1.2352,6
5,0,1.2039,3
5,1,1.1489,8
5,2,1.0794,3067
5,3,1.0040,1037
5,4,0.9289,70
5,5,0.8578,264
5,6,0.7925,2039
5,7,0.7336,102
6,-10,0.7008,23
6,-9,0.7489,755
6,-8,0.7999,500
6,-7,0.8525,677
6,-6,0.9047,214
6,-5,0.9530,1
6,-4,0.9934,1219
6,-3,1.0213,29
6,-2,1.0330,3
6,-1,1.0266,693
6,0,1.0033,30
6,1,0.9661,13
6,2,0.9197,1
6,3,0.8683,119
6,4,0.8156,328
6,5,0.7639,289
6,6,0.7148,112
7,-8,0.7372,622
7,-7,0.7754,131
7,-6,0.8113,39
7,-5,0.8425,2786
7,-4,0.8667,3687
7,-3,0.8815,300
7,-2,0.8854,125
7,-1,0.8780,1866
7,0,0.8599,223
7,1,0.8333,166
7,2,0.8003,413
7,3,0.7635,4
7,4,0.7249,0
8,-7,0.7061,68
8,-6,0.7309,287
8,-5,0.7513,619
8,-4,0.7660,2
8,-3,0.7738,29
8,-2,0.7740,402
8,-1,0.7667,817
8,0,0.7524,236
8,1,0.7324,17
8,2,0.7079,449
