# Supplementary material for: Revisiting symbolic addition: a step-by-step introduction to manual direct methods
Source: Acta Crystallogr E Crystallogr Commun. 2026 Apr 10;82(Pt 5):534–43. doi: 10.1107/S2056989026003300 (PMC13148211; doi:10.1107/S2056989026003300)
Supplement: Supplementary file 7 [file e-82-00534-sup8.zip › oi2035_SupportingMaterial/Example3/Example3 FOU Maps/S13 A=180 C=0 D=180 S=180 EFOU.txt]

6.199
8.004
103.818
-6,4,1.65,180
6,-4,1.65,180
-4,-2,1.59,180
4,2,1.59,180
-2,6,1.44,0
2,-6,1.44,0
0,-4,1.4,180
0,4,1.4,180
-2,7,2.85,0
2,-7,2.85,0
-4,-3,2.67,180
4,3,2.67,180
-2,-9,2.66,180
2,9,2.66,180
-4,1,1.49,0
4,-1,1.49,0
8,-1,1.35,0
-8,1,1.35,0
-6,7,1.23,0
6,-7,1.23,0
8,-5,1.17,180
-8,5,1.17,180
0,-1,1.08,0
0,1,1.08,0
-7,4,2.86,180
7,-4,2.86,180
-5,-2,2.61,180
5,2,2.61,180
-5,-6,2.13,0
5,6,2.13,0
-3,8,1.72,0
3,-8,1.72,0
-3,4,1.51,180
3,-4,1.51,180
-3,7,2.55,0
3,-7,2.55,0
-7,5,2.49,180
7,-5,2.49,180
7,-1,2.04,0
-7,1,2.04,0
-1,-3,1.83,180
1,3,1.83,180
-5,-3,1.52,180
5,3,1.52,180
-3,3,1.1,180
3,-3,1.1,180
-1,1,1.09,0
1,-1,1.09,0
