# Supplementary material for: Revisiting symbolic addition: a step-by-step introduction to manual direct methods
Source: Acta Crystallogr E Crystallogr Commun. 2026 Apr 10;82(Pt 5):534–43. doi: 10.1107/S2056989026003300 (PMC13148211; doi:10.1107/S2056989026003300)
Supplement: Supplementary file 7 [file e-82-00534-sup8.zip › oi2035_SupportingMaterial/Example1/Example1 DISI Kernel-calc/Example-1_DIFPAT.txt]

3.08898
3.08898
90.00000
-4,-1,0.7492,0
-4,0,0.7722,252
-4,1,0.7492,21
-3,-3,0.7281,12
-3,-2,0.8567,45
-3,-1,0.9768,402
-3,0,1.0297,99
-3,1,0.9768,4
-3,2,0.8567,323
-3,3,0.7281,16
-2,-3,0.8567,326
-2,-2,1.0921,17
-2,-1,1.3814,69
-2,0,1.5445,0
-2,1,1.3814,483
-2,2,1.0921,16
-2,3,0.8567,48
-1,-4,0.7492,26
-1,-3,0.9768,4
-1,-2,1.3814,480
-1,-1,2.1842,120
-1,0,3.0890,13
-1,1,2.1842,119
-1,2,1.3814,72
-1,3,0.9768,395
-1,4,0.7492,0
0,-4,0.7722,258
0,-3,1.0297,100
0,-2,1.5445,0
0,-1,3.0890,12
0,1,3.0890,12
0,2,1.5445,0
0,3,1.0297,100
0,4,0.7722,258
1,-4,0.7492,0
1,-3,0.9768,395
1,-2,1.3814,72
1,-1,2.1842,119
1,0,3.0890,13
1,1,2.1842,120
1,2,1.3814,480
1,3,0.9768,4
1,4,0.7492,26
2,-3,0.8567,48
2,-2,1.0921,16
2,-1,1.3814,483
2,0,1.5445,0
2,1,1.3814,69
2,2,1.0921,17
2,3,0.8567,326
3,-3,0.7281,16
3,-2,0.8567,323
3,-1,0.9768,4
3,0,1.0297,99
3,1,0.9768,402
3,2,0.8567,45
3,3,0.7281,12
4,-1,0.7492,21
4,0,0.7722,252
4,1,0.7492,0
